# Supplementary material for: A combined adjuvant approach primes robust germinal center responses and humoral immunity in non-human primates
Source: Nat Commun. 2023 Nov 4;14:7107. doi: 10.1038/s41467-023-42923-x (PMC10625619; doi:10.1038/s41467-023-42923-x)
Supplement: Supplementary file 4 — Source Data [file 41467_2023_42923_MOESM4_ESM.xlsx]

## Sheet: Supp. Fig 1
Supplementary Fig 1a: MD39 conjugated to peptides containing 4 phosphoserines assayed for phosphates by malachite green assay
	pSer-MD39
Phosphates per protein	3.28144
	4.40803
	5.03583
	4.59
Supplementary Fig. 1b: Fraction of protein bound to alum for pSer-conjugated or unmodified MD39 trimers
	Loading			10% mouse serum											10% rhesus macaque serum
MD39	0.8929	0.9192	0.9425	0.162555	0.253293	0.144365	0.063494	0.073653	0.055198	0.109292	0.132406	0.101609	0.133221	0.143004	0.128947	0.115513	0.093983
pSer-MD39	0.9342	0.8784	0.9376	0.541628	0.503978	0.533593	0.551542	0.58505	0.520909	0.486572	0.481865	0.551271	0.591312	0.611262	0.558298	0.514951	0.554783
Supplementary Fig. 1c: Antigenicity profiling of unmodified MD39 captured by mouse VRC01 comparedto pSer-MD39 on alum or captured by mouse VRC01.
	pSer-MD39 on mVRC01				pSer-MD39 on alum				MD39 on mVRC01
PGT145	1.442	0.3752	1.347	1.637	3.307	0.9919	3.396	3.583	3.25	0.6339	1.7	1.797
PG9	1.724	1.133	1.744	1.769	3.411	2.453	3.608	3.009	3.316	1.852	1.658	1.792
PGT151	6.468	4.482	4.536	6.481	7.231	4.239	5.532	6.189	8.041	5.076	4.704	6.796
35O22	3.184	1.881	2.872	3.921	4.3	1.832	3.461	3.648	3.98	2.415	3.215	3.595
PGT121	3.938	2.691	3.021	1.065	5.507	3.359	4.808	1.786	5.302	3.45	2.902	1.195
3074	0.8893	0.4568	1.211	0.9252	2.337	1.006	1.938	2.459	0.8502	0.5492	2.3	2.181
4025	0.7723	0.4406	1.005	0.829	2.257	0.96	1.803	2.433	0.75	0.5111	2.145	1.913

## Sheet: Fig. 1, Supp. Fig. 2
Fig 1c, Supplementary Fig. 2b: BGC cell frequency (CD38-CD71+) as a percentage of B cells; Supplementary Fig. 2c: Peak BGC cell frequencies after priming immunization
		Group 1: alum												Group 2: pSer:alum												Group 3: pSer:alum + SMNP												Group 4: SMNP
		Right LN						Left LN						Right LN						Left LN						Right LN						Left LN						Right LN						Left LN
	NHP ID	NJ95	NK05	NJ82	NJ93	NJ79	NJ78	NJ95	NK05	NJ82	NJ93	NJ79	NJ78	NK01	NJ85	NJ86	NJ94	NJ91	NJ88	NK01	NJ85	NJ86	NJ94	NJ91	NJ88	NJ92	NK04	NJ76	NJ99	NJ81	NJ80	NJ92	NK04	NJ76	NJ99	NJ81	NJ80	NJ75	NJ97	NJ87	NJ98	NJ90	NJ89	NJ75	NJ97	NJ87	NJ98	NJ90	NJ89
Weeks post immunization	-2	2.49322	NA	NA	NA	0.29112	0.43124	0.077101	NA	NA	0.36803	NA	NA	1.50905	5.14875	3.05666	0.74389	0.088287	NA	0.29525	1.27778	7.91677	1.7081	1.91872	9.43396	0.41181	1.72327	5.92424	NA	1.24777	13.496	4.04964	0.60695	3.57357	0.39991	2.64022	NA	5.94894	1.27743	0.12543	0.41667	5.16682	NA	0.40507	1.10922	0.72914	0.3426	0.09901	NA
	3	15.3747	NA	5.18107	1.74862	2.80226	10.3242	1.36254	NA	NA	0.74363	4.23369	NA	1.36638	6.12757	3.25268	0.62182	3.21578	1.54339	6.58315	7.01171	3.75275	2.45139	2.52705	7.27072	12.7151	11.3468	21.2894	27.622	12.5108	35.7752	8.5149	NA	19.7919	9.04669	26.1905	29.0276	29.0801	5.60193	11.6604	3.26662	NA	NA	4.72782	4.28827	12.5568	2.69839	NA	NA
	6	2.06701	NA	13.0632	0.52174	7.55614	NA	1.24811	0.45767	NA	0.66388	2.35271	1.73645	6.7188	14.7245	1.17945	0.2202	3.62755	1.43381	4.98334	8.41436	6.11999	3.87591	NA	0.15163	4.94217	3.27087	13.5068	12.2333	0.81006	32.4336	4.71222	0.4056	54.1267	1.23075	18.1954	45.8866	8.15364	5.16749	0	1.57805	29.9364	NA	22.6263	2.95595	0.73529	2.22796	24.9021	NA
	10	10.9261	10.3858	NA	2.43533	0.513801	2.00039	0.205603	NA	NA	0	5.42434	0.468044	1.08141	5.78611	NA	NA	5.50212	4.2038	1.04859	3.43336	10.6783	4.88444	0.560119	1.53018	34.6517	14.7252	1.41403	20.4023	3.69274	41.6714	24.0481	6.62638	25.9211	0.995101	7.69205	1.03683	1.44782	4.7353	8.80114	2.54524	NA	NA	9.53575	1.29964	1.96359	1.93167	NA	NA
	13	1.31724	NA	10.0135	5.63698	3.63296	2.30267	1.14197	6.96504	1.43218	0.24452	5.39962	0.20534	2.86102	12.5466	22.7919	1.74702	9.82092	26.9943	12.7214	13.2245	4.59828	0.44083	19.4012	13.2515	29.1758	5.53728	34.9444	17.019	18.5963	41.7074	1.62884	18.4515	15.4856	24.4495	9.0798	42.9624	1.72128	6.60049	NA	2.18182	17.6286	25.5677	11.7129	5.40921	10.2332	4.9373	19.2704	NA
	18	NA	NA	NA	NA	3.31048	16.7412	1.65017	NA	NA	0.623082	2.1323	NA	0.827976	11.2481	2.53064	5.96286	1.87653	47.7057	4.69466	0.976732	5.93093	2.90284	12.0947	0	12.6748	NA	2.69876	0.636206	NA	25.1363	13.4469	0.419236	NA	0.117813	NA	6.78263	5.62853	NA	38.8335	3.49438	NA	19.5066	13.2173	0.75188	NA	3.68841	NA	NA
	24	0.654537	NA	4.785	5.96525	0.350877	17.2247	0.867839	3.52097	NA	4.80549	13.2778	5.41502	0.557615	5.27496	33.4469	1.00687	3.38256	12.6984	1.3965	1.89564	0.35461	2.12428	1.12097	13.2	4.6038	0.178891	14.1734	NA	2.49647	55.208	0.886015	0.244108	2.01337	0.092421	7.14875	23.7247	0.586091	6.96552	0.525253	4.33285	19.9867	11.5127	NA	4.19857	6.95293	11.8474	NA	NA
	27	4.253	8.45324	5.703	1.05878	6.33925	6.96716	6.28079	4.80722	8.11936	0.227687	8.78137	5.88226	2.40852	3.6569	14.0607	2.83362	5.34629	4.45955	3.28669	2.60778	2.90781	7.78013	6.98409	16.2019	4.89141	14.8093	22.8511	1.52987	3.18551	26.0231	13.4607	3.32489	18.2625	0.531725	1.96989	14.9355	2.06885	11.8379	5.06263	10.7741	15.9831	13.8913	6.22015	6.18417	8.31809	8.1992	22.4298	10.829
NA = Not available; sample excluded due to not meeting data analysis criteria (>250 B cells, >75 GC B cells)
Fig. 1d, Supplementary Fig. 2d,e: BGC AUC
		Group 1: alum												Group 2: pSer:alum												Group 3: pSer:alum + SMNP												Group 4: SMNP
		Right LN						Left LN						Right LN						Left LN						Right LN						Left LN						Right LN						Left LN
	NHP ID	NJ95	NK05	NJ82	NJ93	NJ79	NJ78	NJ95	NK05	NJ82	NJ93	NJ79	NJ78	NK01	NJ85	NJ86	NJ94	NJ91	NJ88	NK01	NJ85	NJ86	NJ94	NJ91	NJ88	NJ92	NK04	NJ76	NJ99	NJ81	NJ80	NJ92	NK04	NJ76	NJ99	NJ81	NJ80	NJ75	NJ97	NJ87	NJ98	NJ90	NJ89	NJ75	NJ97	NJ87	NJ98	NJ90	NJ89
Timepoint	Post-Prime (Weeks -2 to 10)	96.82	NA	27.37	9.32	39.41	70.02	10.42	NA	NA	6.218	25.43	4.409	34.92	100.5	22.42	4.677	36.78	15.74	46.61	67.56	77.58	37.41	21.92	56.26	138.5	90.59	150.1	125.1	63.38	373.7	108.8	18.11	329.4	43.48	190.4	206.2	162.6	53.16	64.56	24.72	140.4	NA	118.2	32.87	58.55	23.31	100	NA
	Post-1st Boost (Weeks 10 to 24)	29.21	NA	81.39	75.92	34.56	156	16.56	57.67	NA	18.82	81.3	31.92	19.29	136.6	171.2	40.18	68.01	414.8	82.47	69.11	68.09	31.43	148.3	94.9	252.2	61.83	199.3	100.3	149.4	533.2	119.2	86.78	158.4	100.2	114.4	281.9	41.77	91.62	308.6	44.76	206.9	205.7	94.2	40.32	112.8	78.48	NA	NA
	Post-2nd Boost (Weeks 24 to 27)	7.361	NA	15.73	10.54	10.04	36.29	10.72	12.49	NA	7.55	33.09	16.95	4.449	13.4	71.26	5.761	13.09	25.74	7.025	6.755	4.894	14.86	12.16	44.1	14.24	22.48	55.54	NA	8.523	121.8	21.52	5.353	30.41	0.9362	13.68	57.99	3.982	28.21	8.382	22.66	53.95	38.11	NA	15.57	22.91	30.07	NA	NA
NA = Not available; sample excluded due to not meeting data analysis criteria (>250 B cells, >75 GC B cells)
Fig 1e, Supplementary Fig. 2g: Env+ BGC cell frequency as a percentage of B cells
		Group 1: alum												Group 2: pSer:alum												Group 3: pSer:alum + SMNP												Group 4: SMNP
		Right LN						Left LN						Right LN						Left LN						Right LN						Left LN						Right LN						Left LN
	NHP ID	NJ95	NK05	NJ82	NJ93	NJ79	NJ78	NJ95	NK05	NJ82	NJ93	NJ79	NJ78	NK01	NJ85	NJ86	NJ94	NJ91	NJ88	NK01	NJ85	NJ86	NJ94	NJ91	NJ88	NJ92	NK04	NJ76	NJ99	NJ81	NJ80	NJ92	NK04	NJ76	NJ99	NJ81	NJ80	NJ75	NJ97	NJ87	NJ98	NJ90	NJ89	NJ75	NJ97	NJ87	NJ98	NJ90	NJ89
Weeks post immunization	-2	0.11582	NA	NA	NA	0.0159101	0.0159101	0.0159101	NA	NA	0.10515	NA	NA	0.028744	0.090329	0.0159101	0.067626	0.0159101	NA	0.0159101	0.05827	0.023918	0.21351	0.034886	0.29028	0.036443	0.077412	0.12532	NA	0.071301	0.22422	0.17178	0.0159101	0.016368	0.0159101	0.097335	NA	0.32401	0.025755	0.0159101	0.0159101	0.061559	NA	0.0159101	0.0159101	0.04279	0.0159101	0.0159101	NA
	3	1.14629	NA	0.23125	0.20333	0.067797	1.2968	0.088328	NA	NA	0.019484	0.096645	NA	0.10219	0.61249	0.085412	0.037686	0.44084	0.034945	0.62188	0.81353	0.29158	0.15132	0.3941	0.6499	0.95991	0.97648	1.48544	2.3263	3.09159	2.98492	1.3369	NA	0.21589	0.50107	2.09235	2.564	1.30067	0.47132	0.58712	0.21977	NA	NA	0.42573	0.15839	0.83217	0.17823	NA	NA
	6	0.082224	NA	4.28825	0.001	0.055902	NA	0.0159101	NA	NA	0.0159101	0.028356	0.29589	0.10864	1.76983	0.0159101	0.001	0.71794	0.0159101	0.79207	1.91227	0.017033	0.10358	NA	0.001	0.79981	0.29966	0.038749	3.03333	0.0159101	5.60956	0.020781	0.0159101	15.2371	0.27263	4.08601	8.90749	1.05754	0.56016	0.001	0.0159101	2.23445	NA	1.56208	0.0159101	NA	0.15481	1.67306	NA
	10	0.416233	2.0376	NA	0.072555	0.019915	0.0159101	0.001	NA	NA	0.001	0.108595	0.032279	0.001	2.19741	NA	NA	1.62211	0.018438	0.0159101	0.424745	0.677697	1.34138	0.001	0.0159101	16.9901	4.28597	0.001	7.16503	0.033907	8.07011	10.222	1.43384	12.2368	0.001	0.258214	0.0159101	0.131881	0.77092	0.285442	0.079539	NA	NA	2.88128	0.113461	0.071664	0.032141	NA	NA
	13	0.057698	NA	3.56444	0.8719	1.56409	0.0159101	0.024198	0.068488	0.081164	0.001	0.019465	NA	1.23225	4.96881	8.54177	0.0159101	1.6324	1.79486	6.2017	5.57549	0.019959	0.001	4.04305	0.072197	9.12229	0.98096	11.0602	2.16702	0.92417	5.43478	0.5723	6.83978	2.93126	8.44704	1.93096	6.46436	0.10584	0.71175	NA	0.0159101	4.06427	11.3496	1.35287	1.13494	2.73003	0.075918	3.88139	NA
	18	NA	NA	NA	NA	0.067152	8.70213	NA	NA	NA	0.0159101	0.405093	NA	0.058445	1.1902	0.019771	2.7925	0.048847	15.9545	3.31927	0.0159101	0.15015	0.0159101	2.59857	0.001	8.37302	NA	0.998543	0.001	NA	7.59405	8.99343	0.001	NA	0.001	NA	0.0159101	1.69668	NA	16.7498	0.036283	NA	9.67115	6.45241	NA	NA	0.202348	NA	NA
	24	NA	NA	1.09391	1.58301	0.001	12.3976	0.0159101	0.047847	NA	NA	4.79056	1.39867	0.016695	1.10774	24.6998	0.001	0.379925	NA	0.0159101	0.017696	0.001	0.823903	0.233915	0.45	1.64299	0.001	1.31699	NA	0.084626	32.6633	0.001	0.001	0.024306	0.001	5.53079	20.2451	0.0159101	1.36625	0.001	0.933526	12.3877	6.82731	NA	0.061648	0.214303	7.98289	NA	NA
	27	0.371497	0.560088	2.01098	0.0159101	0.591786	2.47192	0.0159101	0.019933	2.50837	0.0159101	1.92277	2.28939	0.034222	0.024935	4.82125	0.841157	0.194091	0.047575	0.658323	0.040382	0.0159101	1.7152	0.037836	8.61439	1.47464	1.53635	1.41854	0.116503	0.305277	14.0758	5.63017	0.258754	3.94423	0.0159101	0.0159101	2.56305	0.163386	1.807	1.03383	2.65104	4.24615	5.19335	1.78674	1.78126	1.52121	3.63278	4.03782	5.24612
NA = Not available; sample excluded due to not meeting data analysis criteria (>250 B cells, >75 GC B cells)
Fig 1f, Supplementary Fig. 2h,i: Env+ BGC AUC
		Group 1: alum												Group 2: pSer:alum												Group 3: pSer:alum + SMNP												Group 4: SMNP
		Right LN						Left LN						Right LN						Left LN						Right LN						Left LN						Right LN						Left LN
	NHP ID	NJ95	NK05	NJ82	NJ93	NJ79	NJ78	NJ95	NK05	NJ82	NJ93	NJ79	NJ78	NK01	NJ85	NJ86	NJ94	NJ91	NJ88	NK01	NJ85	NJ86	NJ94	NJ91	NJ88	NJ92	NK04	NJ76	NJ99	NJ81	NJ80	NJ92	NK04	NJ76	NJ99	NJ81	NJ80	NJ75	NJ97	NJ87	NJ98	NJ90	NJ89	NJ75	NJ97	NJ87	NJ98	NJ90	NJ89
Timepoint	Post-Prime (Weeks -2 to 10)	5.995	NA	6.779	0.4536	0.5465	7.876	0.4508	NA	NA	0.3985	0.4614	0.6563	0.8629	13.27	0.4053	0.3213	7.56	0.145	5.331	10.94	2.641	4.184	2.455	3.361	40.71	13.72	6.393	28.44	12.67	48.27	26.29	3.027	78.71	3	23.43	35.05	9.978	5.452	2.963	1.134	9.184	NA	12.97	0.9559	5.351	1.359	6.756	NA
	Post-1st Boost (Weeks 10 to 24)	0.7109	NA	25.62	14.92	6.659	85.14	0.2584	0.6398	NA	0.04528	16.84	10.02	5.302	33.04	95.56	15.4	10.37	47.09	43.13	23.08	1.925	4.575	31.17	1.668	113	13.3	53.69	19.42	6.985	173.6	67.09	29.52	39.01	33.8	44.32	86.7	10	13.65	118.4	3.183	90.49	102	25.86	8.454	20.4	25.41	NA	NA
	Post-2nd Boost (Weeks 24 to 27)	NA	NA	4.657	2.398	0.8892	22.3	0.04773	0.1017	NA	NA	10.07	5.532	0.07638	1.699	44.28	1.263	0.861	NA	1.011	0.08712	0.02537	3.809	0.4076	13.6	4.676	2.306	4.103	NA	0.5849	70.11	8.447	0.3896	5.953	0.02537	8.32	34.21	0.2689	4.76	1.552	5.377	24.95	18.03	NA	2.764	2.603	17.42	NA	NA
NA = Not available; sample excluded due to not meeting data analysis criteria (>250 B cells, >75 GC B cells)
Fig 1g, Supplementary Fig. 2o,p: GC B cells of (Env+ B) AUC
		Group 1: alum												Group 2: pSer:alum												Group 3: pSer:alum + SMNP												Group 4: SMNP
		Right LN						Left LN						Right LN						Left LN						Right LN						Left LN						Right LN						Left LN
	NHP ID	NJ95	NK05	NJ82	NJ93	NJ79	NJ78	NJ95	NK05	NJ82	NJ93	NJ79	NJ78	NK01	NJ85	NJ86	NJ94	NJ91	NJ88	NK01	NJ85	NJ86	NJ94	NJ91	NJ88	NJ92	NK04	NJ76	NJ99	NJ81	NJ80	NJ92	NK04	NJ76	NJ99	NJ81	NJ80	NJ75	NJ97	NJ87	NJ98	NJ90	NJ89	NJ75	NJ97	NJ87	NJ98	NJ90	NJ89
Timepoint	Post-Prime (Weeks -2 to 10)	319.8	NA	144.1	154	66.96	116	36.59	NA	NA	19.48	61.29	75.11	43.08	331.3	21.2	11.81	317.2	9.713	305.4	362.8	207.6	237.5	35.26	219.4	243.3	632.6	317.6	561.2	360.7	866.8	311.1	104.9	325.7	218.1	707.8	437.1	613.6	488.3	90	72.79	390.1	NA	459.8	105.5	294.6	176.8	356.9	NA
	Post-1st Boost (Weeks 10 to 24)	34.88	NA	754.4	706.2	340.2	721.4	47.21	105.6	NA	14.71	457.6	244.9	243.6	709.5	516.5	418.1	376.4	614.2	801.8	401.6	86.23	345.5	881.6	37.5	933.8	243.1	593.3	NA	578.7	1317	402	715.7	492.2	118	900.2	662.1	554.7	860.5	NA	179.7	892.2	471.3	601.2	580.7	764.8	469.3	NA	NA
	Post-2nd Boost (Weeks 24 to 27)	44.71	NA	187.8	95.68	NA	191.8	15.49	14.27	NA	NA	235.1	166.6	12.04	45.18	265.5	119.3	40.15	NA	119.3	17.41	NA	167.6	13.72	NA	230.4	NA	200.8	NA	59.97	284.2	NA	57.29	132.7	NA	85.82	263.1	49.4	201.4	NA	192.9	232.1	NA	NA	125.3	145.3	253.2	NA	NA
NA = Not available; sample excluded due to not meeting data analysis criteria (>250 B cells, >75 GC B cells)
Supp. Fig. 2f: Env-binding frequency as a percentage of BGC cells
		Group 1: alum												Group 2: pSer:alum												Group 3: pSer:alum + SMNP												Group 4: SMNP
		Right LN						Left LN						Right LN						Left LN						Right LN						Left LN						Right LN						Left LN
	NHP ID	NJ95	NK05	NJ82	NJ93	NJ79	NJ78	NJ95	NK05	NJ82	NJ93	NJ79	NJ78	NK01	NJ85	NJ86	NJ94	NJ91	NJ88	NK01	NJ85	NJ86	NJ94	NJ91	NJ88	NJ92	NK04	NJ76	NJ99	NJ81	NJ80	NJ92	NK04	NJ76	NJ99	NJ81	NJ80	NJ75	NJ97	NJ87	NJ98	NJ90	NJ89	NJ75	NJ97	NJ87	NJ98	NJ90	NJ89
Weeks post immunization	-2	4.64548	NA	NA	NA	0.0159101	0.0159101	0.0159101	NA	NA	28.5714	0*	0*	1.90476	1.75439	0.0159101	9.09091	0.0159101	NA	2.94118	4.56026	0.30211	12.5	1.81818	3.07692	8.84956	4.49219	2.11538	NA	5.71429	1.66134	4.24178	0.25063	0.45802	0.0159101	3.68664	NA	5.44647	2.01613	0.0159101	0.0159101	1.19142	NA	1.96078	0.32573	5.86854	2.06186	0.0159101	NA
	3	7.45572	NA	4.46344	11.6279	2.41935	12.5607	6.48259	NA	NA	2.62009	2.28277	0*	7.47863	9.99569	2.6259	6.06061	13.7085	2.26415	9.44648	11.6024	7.76987	6.17284	15.5951	8.93855	7.54937	8.6058	6.9774	8.42191	24.7113	8.34354	15.7007	NA	1.09081	5.53871	7.98898	8.83298	4.47271	8.41358	5.03519	6.72783	NA	NA	9.00488	3.69357	6.62723	6.60487	NA	NA
	6	3.9779	NA	32.827	NA	0.73983	NA	0.52459	NA	NA	0.45045	1.20525	17.0402	1.61691	12.0196	0.0159101	NA	19.7912	0.0159101	15.8944	22.7263	0.27832	2.67232	NA	NA	16.1833	9.16138	0.28689	24.7956	0.0159101	17.2955	0.44099	0.070274	28.1508	22.1511	22.4562	19.412	12.9702	10.8401	NA	0.33435	7.464	NA	6.90382	0.4914	NA	6.94836	6.71855	NA
	10	3.80952	19.6191	NA	2.97927	3.87597	0.0159101	NA	NA	NA	NA	2.002	6.89655	NA	37.9773	NA	NA	29.4815	0.438596	0.990099	12.3711	6.34648	27.4622	NA	0.0159101	49.0309	29.1063	NA	35.1187	0.918197	19.3661	42.5064	21.6383	47.2081	NA	3.35689	1.37931	9.10891	16.2803	3.24324	3.125	NA	NA	30.2155	8.73016	3.64963	1.66389	NA	NA
	13	4.38024	NA	35.5965	15.4675	43.0527	0.0159101	2.11901	0.98331	5.66714	NA	0.36049	0*	43.0703	39.6029	37.4772	0.48077	16.6217	6.64904	48.75	42.1602	0.43406	NA	20.8392	0.54482	31.2666	17.7156	31.6508	12.7329	4.96964	13.0307	35.1351	37.0689	18.9289	34.549	21.2665	15.0466	6.14904	10.7833	NA	0.22523	23.055	44.3903	11.5502	20.9817	26.6782	1.53765	20.1417	NA
	18	NA	NA	NA	NA	2.02847	51.9804	NA	NA	NA	1.49254	18.9979	0*	7.05882	10.5813	0.78125	46.8315	2.60304	33.4436	70.7031	1.57068	2.53165	0.377358	21.4851	NA	66.0606	NA	37	NA	NA	30.2115	66.881	NA	NA	NA	NA	0.0159101	30.1443	NA	43.1324	1.03834	NA	49.5788	48.818	NA	NA	5.48604	NA	NA
	24	NA	NA	22.8613	26.5372	NA	71.9755	1.34529	1.35891	NA	NA	36.0796	25.8295	2.99401	21	73.8478	NA	11.2319	NA	0.923788	0.933489	NA	38.785	20.8672	3.40909	35.6877	NA	9.29196	NA	3.38983	59.164	NA	NA	1.20724	NA	77.3672	85.3332	0.406504	19.6145	NA	21.5453	61.9797	59.3023	NA	1.46832	3.08219	67.3807	NA	NA
	27	8.73494	6.62572	35.2619	0.720663	9.33528	35.4797	0.177233	0.414641	30.8937	0.246508	21.896	38.9202	1.42088	0.681851	34.2888	29.6849	3.63039	1.06682	20.03	1.54853	0.189706	22.0459	0.541751	53.1689	30.1476	10.3742	6.20774	7.61523	9.58331	54.0897	41.8268	7.78233	21.5974	0.924499	0.262945	17.1608	7.89744	15.2645	20.4208	24.6056	26.5666	37.3856	28.725	28.8035	18.288	44.3065	18.002	48.4453
NA = Not available; sample excluded due to not meeting data analysis criteria (>250 B cells, >75 GC B cells)
Supp. Fig. 2j: Env-binding frequency as a percentage of B cells
		Group 1: alum												Group 2: pSer:alum												Group 3: pSer:alum + SMNP												Group 4: SMNP
		Right LN						Left LN						Right LN						Left LN						Right LN						Left LN						Right LN						Left LN
	NHP ID	NJ95	NK05	NJ82	NJ93	NJ79	NJ78	NJ95	NK05	NJ82	NJ93	NJ79	NJ78	NK01	NJ85	NJ86	NJ94	NJ91	NJ88	NK01	NJ85	NJ86	NJ94	NJ91	NJ88	NJ92	NK04	NJ76	NJ99	NJ81	NJ80	NJ92	NK04	NJ76	NJ99	NJ81	NJ80	NJ75	NJ97	NJ87	NJ98	NJ90	NJ89	NJ75	NJ97	NJ87	NJ98	NJ90	NJ89
Weeks post immunization	-2	0.26212	NA	NA	NA	1.01892	0.14375	0.53971	NA	NA	0.10515	NA	NA	0.20121	0.53906	0.18698	1.27524	0.79459	NA	0.078156	1.01349	0.071753	1.31003	0.69771	0.29028	1.13338	0.26589	0.56109	NA	0.71301	0.2932	0.16319	0.05172	0.15276	0.63514	0.52318	NA	0.92474	0.546	0.36061	0.27778	0.50068	NA	0.40904	0.039744	0.98588	0.48741	0.09901	NA
	3	0.93833	NA	0.81677	0.80484	1.34087	3.15095	0.63629	NA	NA	0.44488	1.1348	NA	0.47152	5.73156	0.68447	0.57	2.19258	1.6424	1.84605	5.47283	0.77014	1.70235	5.20275	1.07929	1.46584	0.88198	0.9744	1.48765	2.62207	1.84818	1.44607	NA	0.18807	1.12832	1.26263	1.91912	0.78222	0.63884	0.63131	1.10219	NA	NA	1.5312	0.30505	0.76465	0.95991	NA	NA
	6	0.16844	NA	4.40912	NA	0.33541	NA	0.41003	NA	NA	0.032895	0.15702	0.60677	0.34151	3.31922	0.1912	0.28311	1.09721	0.15005	0.85427	1.74394	0.1096	0.30644	NA	NA	0.93511	0.33346	0.19374	3.35556	0.052601	4.12562	0.12209	0.033064	12.6973	0.68235	3.25041	7.36592	1.05332	0.52966	NA	0.06859	1.77048	NA	1.2455	0.086116	NA	0.29602	1.33732	NA
	10	NA	4.38488	NA	0.211356	1.52149	0.163967	NA	NA	NA	NA	0.863333	1.8668	NA	3.09906	NA	NA	3.93707	0.565423	1.22508	4.66827	3.34575	2.23732	1.89196	1.09096	NA	5.40637	NA	7.94735	0.428457	8.77833	NA	2.73454	NA	1.30129	0.995481	0.786557	2.97592	4.52062	NA	0.934579	NA	NA	6.13453	3.7717	0.988964	0.684601	NA	NA
	13	0.251663	NA	2.3795	0.863398	1.44951	0.127926	0.234407	0.198201	0.133561	0.048214	0.124577	NA	1.14569	3.61512	5.79764	0.125987	1.55149	1.54671	4.55422	4.00902	0.067554	NA	2.78741	0.105014	6.5833	0.589994	7.78838	NA	0.889089	4.17255	0.440228	4.36607	1.9467	6.00506	1.67742	4.10238	0.135442	0.557123	NA	0.142506	2.53038	9.26362	0.914156	0.863531	1.78158	0.143983	2.66091	NA
	18	NA	NA	NA	NA	0.882401	10.2481	NA	NA	NA	0.158095	1.40002	NA	1.12507	4.09913	0.639251	3.77172	1.03392	16.3922	4.34623	1.24265	1.31381	0.383394	2.78717	NA	9.725	NA	2.81211	NA	NA	8.29093	10.0571	NA	NA	NA	NA	0.080398	2.40113	NA	17.5672	0.572162	NA	10.5644	6.95333	NA	NA	0.734842	NA	NA
	24	0.477036	NA	2.47678	2.78958	NA	14.6199	1.20252	0.855615	NA	NA	5.64457	4.2066	0.954957	4.4969	26.8865	3.06856	7.09602	NA	0.341869	0.712248	NA	2.88531	9.93985	NA	2.20777	NA	2.42164	NA	2.36953	33.9439	NA	0.353535	1.28621	NA	9.85637	21.592	1.43187	2.57277	NA	2.12136	17.3542	NA	NA	2.12849	0.793714	10.3756	NA	NA
	27	1.24631	0.817842	2.48068	0.108418	1.446	5.73953	0.118969	0.50817	3.19332	0.158464	2.67668	2.94133	0.545034	0.45426	5.66451	1.1081	0.906401	0.814152	0.869026	0.442732	0.2679	2.06237	0.556757	10.1769	1.86302	1.86937	1.78493	0.515068	0.838418	15.0928	6.41391	0.677458	4.55475	0.351206	0.470758	3.13972	0.498668	2.22565	1.59631	3.13445	5.09288	5.83364	2.03191	2.20889	2.17685	3.95358	4.731	6.14174
NA = Not available; sample excluded due to not meeting data analysis criteria (>250 B cells, >75 GC B cells)
Supplementary Fig. 2k,l,m: Env+ B AUC
		Group 1: alum												Group 2: pSer:alum												Group 3: pSer:alum + SMNP												Group 4: SMNP
		Right LN						Left LN						Right LN						Left LN						Right LN						Left LN						Right LN						Left LN
	NHP ID	NJ95	NK05	NJ82	NJ93	NJ79	NJ78	NJ95	NK05	NJ82	NJ93	NJ79	NJ78	NK01	NJ85	NJ86	NJ94	NJ91	NJ88	NK01	NJ85	NJ86	NJ94	NJ91	NJ88	NJ92	NK04	NJ76	NJ99	NJ81	NJ80	NJ92	NK04	NJ76	NJ99	NJ81	NJ80	NJ75	NJ97	NJ87	NJ98	NJ90	NJ89	NJ75	NJ97	NJ87	NJ98	NJ90	NJ89
Timepoint	Post-Prime (Weeks -2 to 10)	4.661	NA	7.839	3.557	12.13	19.84	4.509	NA	NA	2.092	3.978	4.947	2.901	42.09	3.492	5.893	22.47	4.12	13.02	39.87	10.34	15.63	39.58	11.02	10.1	16.17	5.591	29.87	13.31	40.12	6.375	5.874	20.18	11.09	19.73	30.23	15.08	14.82	2.48	7.212	9.085	NA	23.78	9.164	10.51	7.463	5.745	NA
	Post-1st Boost (Weeks 10 to 24)	4.008	NA	26.71	21.7	10.29	101	7.903	5.796	NA	0.5158	26.43	42.51	11.92	55.15	98.67	30.27	39.09	48.02	44.98	32.01	8.573	20.29	59.14	1.794	76.57	8.995	42.2	NA	19.9	177.3	26.24	36.61	17.78	10.96	67.45	82.81	22.51	24.83	NA	11.48	109.4	49.57	30.24	23.41	18.32	36.77	NA	NA
	Post-2nd Boost (Weeks 24 to 27)	2.585	NA	7.436	4.347	NA	30.54	1.982	2.046	NA	NA	12.48	10.72	2.25	7.427	48.83	6.265	12	NA	1.816	1.732	NA	7.422	15.74	NA	6.106	NA	6.31	NA	4.812	73.56	NA	1.546	8.761	NA	15.49	37.1	2.896	7.198	NA	7.884	33.67	NA	NA	6.506	4.456	21.49	NA	NA
NA = Not available; sample excluded due to not meeting data analysis criteria (>250 B cells, >75 GC B cells)
Supp. Fig. 2n: BGC cells as a frequency of Env-binding B cells
		Group 1: alum												Group 2: pSer:alum												Group 3: pSer:alum + SMNP												Group 4: SMNP
		Right LN						Left LN						Right LN						Left LN						Right LN						Left LN						Right LN						Left LN
	NHP ID	NJ95	NK05	NJ82	NJ93	NJ79	NJ78	NJ95	NK05	NJ82	NJ93	NJ79	NJ78	NK01	NJ85	NJ86	NJ94	NJ91	NJ88	NK01	NJ85	NJ86	NJ94	NJ91	NJ88	NJ92	NK04	NJ76	NJ99	NJ81	NJ80	NJ92	NK04	NJ76	NJ99	NJ81	NJ80	NJ75	NJ97	NJ87	NJ98	NJ90	NJ89	NJ75	NJ97	NJ87	NJ98	NJ90	NJ89
Weeks post immunization	-2	24.4186	NA	NA	NA	0	0	0	NA	NA	0	NA	NA	0	6.48649	0	0.75758	0	NA	0	3.6961	33.3333	6.90608	2.5	0	2.2508	12.6582	8.12183	NA	0	17.6471	31.5789	0	0	0	3.48837	NA	17.1429	0.9434	0	0	3.27869	NA	0	0	2.25694	0.72464	0	NA
	3	51.9789	NA	13.253	9.68421	3.93258	19.3396	8.99743	NA	NA	1.45985	5.21978	NA	5.57276	4.6983	5.29915	2.47934	13.4392	2.12766	15.0082	6.70478	15.0289	4.88889	4.45183	36.5591	36.5401	55.5556	70.0306	80.0755	86.2259	75.4533	55.4292	NA	46.1538	23.0146	80.1504	69.6356	79.6512	45.7778	36	10.2719	NA	NA	13.1951	15.3846	43.9294	11.4007	NA	NA
	6	33.8983	NA	82.7946	NA	13.8889	NA	0.3992	NA	NA	9.09091	8.08625	35.8275	13.8583	44.1438	0	0	51.7259	0	69.6234	88.1664	6.75676	23.0769	NA	NA	60.9861	62.9032	11.4286	74.5033	0	96.2751	6.96325	0	94.0642	35.3349	93.3099	94.0085	69.5032	76.7754	NA	4.1958	94.2374	NA	89.4468	10.8434	NA	34.2756	89.2338	NA
	10	NA	46.4688	NA	34.3284	1.3089	0	NA	NA	NA	NA	12.5786	1.72911	NA	70.9056	NA	NA	41.2008	3.26087	0.847458	9.09857	20.2555	59.9545	0.657895	0	NA	79.2763	NA	90.1562	7.91367	91.9322	NA	52.4345	NA	1.17647	25.9386	1.81818	4.4316	17.0534	NA	8.51064	NA	NA	46.9682	3.0082	7.24638	4.69484	NA	NA
	13	6.34146	NA	92.9919	48.9451	79.7912	0	7.6121	13.6126	20	0	6.25	NA	83.9204	92.3862	89.5706	0	68.142	91.4914	92.2822	93.4158	6.81818	NA	90.1967	25	94.7845	82.7805	93.9402	NA	78.1751	96.5905	71.3793	91.0062	87.601	77.4808	78.9474	94.5149	39.7351	77.5424	NA	0	90.8339	96.9578	74.7018	80.0385	86.4934	20	89.102	NA
	18	NA	NA	NA	NA	7.61015	84.9146	NA	NA	NA	5.88235	28.9348	NA	5.1948	29.0353	3.09278	74.0379	4.72441	97.3298	76.3713	1.23457	11.4286	2.85714	93.2331	NA	86.0979	NA	35.5086	NA	NA	91.5947	89.4239	NA	NA	NA	NA	0	70.6618	NA	95.347	6.34146	NA	91.5447	92.796	NA	NA	27.5362	NA	NA
	24	0	NA	44.1667	56.7474	NA	84.7991	0.970874	5.59211	NA	NA	84.8703	33.2496	1.74825	24.6334	91.8667	3.64583	5.35406	NA	3.77359	2.48447	NA	28.555	2.3533	NA	74.4186	NA	54.3841	NA	3.57143	96.2271	NA	0	1.88976	NA	56.1139	93.7617	0.166389	53.1044	NA	44.0061	71.3815	NA	NA	2.89634	27	76.9392	NA	NA
	27	29.8077	68.4836	81.0659	7.03782	40.9257	43.0684	9.35673	3.92245	78.5505	0.354191	71.8342	77.8353	6.27892	5.48905	85.1134	75.9099	21.4134	5.84354	75.754	9.12115	2.05909	83.1666	6.79584	84.6468	79.1533	82.1856	79.4731	22.619	36.4111	93.2621	87.7807	38.1948	86.5959	1.39969	1.1003	81.6332	32.7645	81.1898	64.7635	84.5776	83.3743	89.0242	87.934	80.6404	69.8815	91.8857	85.3481	85.4176
NA = Not available; sample excluded due to not meeting data analysis criteria (>250 B cells, >75 GC B cells)
[truncated: 12 more columns]

## Sheet: Fig. 2, Supp. Fig. 3
Fig 2b, Supplementary Fig. 3a: GC-TFH frequency as a percentage of CD4+ T cells
		Group 1: alum												Group 2: pSer:alum												Group 3: pSer:alum + SMNP												Group 4: SMNP
		Right LN						Left LN						Right LN						Left LN						Right LN						Left LN						Right LN						Left LN
	NHP ID	NJ95	NK05	NJ82	NJ93	NJ79	NJ78	NJ95	NK05	NJ82	NJ93	NJ79	NJ78	NK01	NJ85	NJ86	NJ94	NJ91	NJ88	NK01	NJ85	NJ86	NJ94	NJ91	NJ88	NJ92	NK04	NJ76	NJ99	NJ81	NJ80	NJ92	NK04	NJ76	NJ99	NJ81	NJ80	NJ75	NJ97	NJ87	NJ98	NJ90	NJ89	NJ75	NJ97	NJ87	NJ98	NJ90	NJ89
Weeks post immunization	-2	0.71424	NA	NA	NA	0	0.035671	0.16874	NA	NA	0.095034	NA	NA	0.64115	0.7997	0.32978	0.43394	0.50934	NA	0.20156	0.47563	0.94741	0.41576	2.07421	0.67928	0.5565	0.83983	1.53751	NA	0.99144	0.40089	0.60759	0.28283	0.49676	0.19926	0.14696	NA	2.43611	0.39757	0.3253	0.29703	3.33333	NA	0.22168	0.36029	1.09895	0.50184	0.21322	NA
	3	3.69162	NA	10.3868	1.13494	0.54104	6.77188	0.4897	NA	NA	0.2961	1.17829	NA	1.64044	4.53991	1.78194	0.13745	4.19878	0.65354	4.64202	3.33359	1.08421	0.48414	0.98576	1.22451	12.6695	2.85199	8.56447	15.6273	4.42854	6.56044	1.13262	NA	7.21078	2.80412	4.42606	9.93774	5.26037	1.0778	2.62651	1.32053	NA	NA	2.74807	0.93208	1.39398	0.65939	NA	NA
	6	0.45663	NA	2.99418	NA	5.38128	NA	0.51529	NA	NA	0.21621	0.56738	0.69212	0.52737	3.70801	1.10849	0.19679	1.83727	0.93179	0.5442	0.65781	2.09327	0.56811	NA	NA	1.29521	1.50973	4.65578	1.71554	1.03818	5.54943	2.46381	0.39367	11.634	0.58412	2.95639	11.2175	3.70824	0.94241	NA	0.88158	3.75886	NA	3.72425	0.63879	0	0.72241	3.09128	NA
	10	1.95394	4.56281	NA	1.97225	0.357446	1.31565	0.206748	NA	NA	0.963275	2.04323	0.376904	0.315196	2.39429	NA	0	1.54921	2.33783	0.938315	0.561886	1.01051	1.30631	0.622783	1.68413	7.99397	6.39283	1.72295	7.47192	1.06231	6.17199	6.22222	1.70284	1.83267	0.172511	1.53632	0.732805	1.21499	1.64663	2.85935	1.132	NA	NA	2.26358	1.1879	0.714608	0.652833	NA	NA
	13	1.14023	NA	2.04225	1.02918	1.25481	0.120706	0.578505	1.11113	0.5755	0.260014	1.93532	0.173913	0.648205	2.01217	1.597	1.24575	2.00923	4.4468	2.51139	1.8887	0.475663	0.044203	5.10141	3.85349	5.39828	1.18535	6.61115	12.304	1.90567	6.56711	0.977603	2.80543	2.59377	11.9668	5.48822	7.24777	0.534407	2.07091	NA	1.32784	3.39555	6.36399	3.19539	2.24649	0.897405	2.30202	5.02107	NA
	18	0.203666	NA	NA	NA	1.16359	8.76456	NA	NA	NA	0.076922	1.32041	NA	0.283722	1.9154	2.14622	0.51567	1.19637	7.35514	0.871493	0.922608	1.39979	0.190042	1.56429	0.593472	1.43394	NA	0.71847	0.902527	NA	5.80464	3.49708	0.420278	NA	0.025738	NA	1.10969	3.34501	NA	4.65925	0.362239	NA	3.75519	17.8986	3.763441*	NA	0.700209	NA	NA
	24	0.448117	NA	2.72417	0.334492	0.275103	2.3099	0.48326	0.91773	NA	1.62037	1.19813	1.32943	0.835973	5.00291	4.43923	0.765813	0.825023	3.83693	0.840631	4.80798	0.037154	0.56799	0.907344	2.89173	5.10137	0.152647	3.13549	NA	1.93887	3.75915	1.43927	0.364853	1.43661	0.156556	0.979021	2.81651	1.13793	3.99732	1.30669	1.5466	3.93282	NA	NA	1.43639	0.972175	1.36494	NA	NA
	27	0.984275	1.24777	1.74193	0.271262	1.12808	2.49402	1.69839	0.722057	2.16983	0.122055	1.87773	1.36252	0.977873	1.07852	3.02627	0.514767	1.37644	1.2129	0.92932	0.749702	0.45908	0.914884	1.28302	2.66103	1.99037	3.33554	2.73584	0.492749	0.660825	2.77944	1.16038	0.646077	3.13475	0.20732	0.544315	2.85229	0.703287	3.77678	1.40125	1.63425	4.05252	3.02899	1.23211	2.35099	1.41886	0.844534	3.99502	2.9095
NA = Not available; sample excluded due to not meeting data analysis criteria (>500 CD4 T cells)
Fig 2c, Supplementary Fig 3b,c: GC-TFH AUC
		Group 1: alum												Group 2: pSer:alum												Group 3: pSer:alum + SMNP												Group 4: SMNP
		Right LN						Left LN						Right LN						Left LN						Right LN						Left LN						Right LN						Left LN
	NHP ID	NJ95	NK05	NJ82	NJ93	NJ79	NJ78	NJ95	NK05	NJ82	NJ93	NJ79	NJ78	NK01	NJ85	NJ86	NJ94	NJ91	NJ88	NK01	NJ85	NJ86	NJ94	NJ91	NJ88	NJ92	NK04	NJ76	NJ99	NJ81	NJ80	NJ92	NK04	NJ76	NJ99	NJ81	NJ80	NJ75	NJ97	NJ87	NJ98	NJ90	NJ89	NJ75	NJ97	NJ87	NJ98	NJ90	NJ89
Timepoint	Post-Prime (Weeks -2 to 10)	22.06	NA	20.07	10.88	21.71	45.33	4.598	NA	NA	4.105	7.84	2.138	10.64	37.93	9.615	2.323	27.6	8.917	22.85	17.95	16.05	7.577	13.28	14.94	72.59	31.58	57.84	44.39	25.95	59.01	27.12	6.899	74.47	14.1	31.49	55.63	42.54	11.9	26.58	11.37	28.37	NA	29.11	9.241	9.753	7.726	13.22	NA
	Post-1st Boost (Weeks 10 to 24)	9.956	NA	26.22	12	12.78	57.59	7.018	11.16	NA	7.769	21.66	9.095	7.134	37.18	29.11	10.12	19.42	73.26	18.77	27.9	11.23	4.885	32.67	29.88	56.77	18.73	42.39	62.68	25.6	78.73	36.8	17.18	28.81	48.74	46.11	44.64	25.77	38.95	47.97	13.64	40.31	25.3	60.92	25.41	12.7	18.13	NA	NA
	Post-2nd Boost (Weeks 24 to 27)	2.149	NA	6.699	0.9086	2.105	7.206	3.272	2.46	NA	2.614	4.614	4.038	2.721	9.122	11.2	1.921	3.302	7.575	2.655	8.337	0.7444	2.224	3.286	8.329	10.64	5.232	8.807	NA	3.9	9.808	3.899	1.516	6.857	0.5458	2.285	8.503	2.762	11.66	4.062	4.771	11.98	NA	NA	5.681	3.587	3.314	NA	NA
NA = Not available; sample excluded due to not meeting data analysis criteria (>500 CD4 T cells)
Fig 2d,e: BGC to GC-TFH cell ratios
		Group 1: alum												Group 2: pSer:alum												Group 3: pSer:alum + SMNP												Group 4: SMNP
		Right LN						Left LN						Right LN						Left LN						Right LN						Left LN						Right LN						Left LN
	NHP ID	NJ95	NK05	NJ82	NJ93	NJ79	NJ78	NJ95	NK05	NJ82	NJ93	NJ79	NJ78	NK01	NJ85	NJ86	NJ94	NJ91	NJ88	NK01	NJ85	NJ86	NJ94	NJ91	NJ88	NJ92	NK04	NJ76	NJ99	NJ81	NJ80	NJ92	NK04	NJ76	NJ99	NJ81	NJ80	NJ75	NJ97	NJ87	NJ98	NJ90	NJ89	NJ75	NJ97	NJ87	NJ98	NJ90	NJ89
Timepoint	Week 3	1.56384	NA	0.845104	1.63291	1.36765	1.08008	1.20725	NA	NA	0.729299	1.31081	NA	0.750601	0.821012	1.17647	1.056	1.09652	0.657568	1.06426	1.14758	1.03563	2.67769	1.77427	2.69752	1.16291	2.52886	2.70933	3.63591	2.18687	3.37442	1.26113	NA	2.81899	2.56587	4.26795	2.43824	3.16342	1.58601	1.88086	1.95224	NA	NA	1.74627	1.63535	3.26272	2.80195	NA	NA
	Week 13	1.09714	NA	3.75978	0.970724	1.62367	1.95652	1.05225	3.69604	1.81274	0.364103	1.67715	NA	1.37648	3.9938	5.59598	2.36364	2.84183	3.90221	1.68752	4.15589	4.27857	1.3	4.23208	3.99802	2.063	3.36854	4.14814	3.15686	7.41066	4.7586	0.654667	4.82946	3.98137	2.38259	4.13932	5.01356	1.71646	1.98087	NA	1.45098	3.35767	4.13049	2.25923	1.54251	2.81597	2.26139	4.16276	NA
NA = Not available; sample excluded due to not meeting data analysis criteria (>250 B cells, >75 GC B cells, >500 CD4 T cells)
Figure 2g, Supplementary Fig. 3f: AIM+ (CD40:+Ox40+) as a frequency of CD4 T cells
		G1: alum						G2: pSer:alum						G3: pSer:alum + SMNP						G4: SMNP						G5: pSer:alum-3M-052						Pre-immunization
Timepoint	Week 2	0.18	0.61	0.43	0.94	0.24	NA2	0.77	0.81	0.52	0.66	1.28	0.27	0.92	0.67	NA1	0.71	0.67	0.36	0.48	0.72	0.44	0.77	1.2	0.63	0.47	0.24	0.27	0.1	0.17	NA2	0.01	0.01	0.01	0.01	0.01	NA2
	Week 10	0.227	0.353	0.6445	0.292	0.311	0.1975	0.8915	0.7005	0.283	0.5455	0.6095	0.180685	0.4145	0.01	NA1	0.1165	0.169	0.188	0.2165	0.2815	0.05	0.1615	0.1475	0.097975	0.292	0.1725	0.2505	0.1095	0.1255	0.447
NA1 = Not available; sample excluded due to low viability
NA2 = Not available; sample excluded either due to low cell counts or sample availability
Figure 2i,j: AIM+ICS+ (CD40L+IL-2+) as a frequency of CD4 T cells
		G1: alum						G2: pSer:alum						G3: pSer:alum + SMNP						G4: SMNP						G5: pSer:alum-3M-052						Pre-immunization
Timepoint	Week 2	0.029	0.059	0.059025	0.105	0.013715	NA2	0.07236	0.031825	0.058	0.125	0.07409	0.015	0.202285	0.1605	NA1	0.046	0.125	0.05587	0.107	0.18391	0.05	0.11894	0.185	0.1344	0.03174	0.052	0.03	0.001	0.02	NA2	0.001	0.001	0.001	0.001	0.001	NA2
	Week 10	0.084	0.085525	0.116	0.09755	0.084545	0.051	0.156445	0.11285	0.1215	0.12294	0.084	0.029	0.135	0.0275	NA1	0.023	0.03998	0.08932	0.081985	0.1185	0.017765	0.01625	0.0549	0.03	0.074	0.043	0.027	0.0095	0.04983	0.09116
NA1 = Not available; sample excluded due to low viability
NA2 = Not available; sample excluded either due to low cell counts or sample availability
Figure 2l, Supplementary Fig 3k: AIM+ICS+ (CD40L+IL-21+) as a frequency of CD4 T cells
		G1: alum						G2: pSer:alum						G3: pSer:alum + SMNP						G4: SMNP						G5: pSer:alum-3M-052						Pre-immunization
Timepoint	Week 2	0.017	0.125	0.067	0.0505	0.001	NA2	0.21193	0.135	0.07037	0.034	0.028925	0.014005	0.125	0.10335	NA1	0.0515	0.091	0.015845	0.058305	0.095	0.026	0.027	0.083705	0.076355	0.01	0.008	0.013	0.001	0.012	NA2	0.001	0.001	0.001	0.001	0.001	NA2
	Week 10	0.007	0.001	0.02017	0.008	0.02	0.001	0.095	0.10409	0.030315	0.021	0.022	0.008	0.001	0.001	NA1	0.001	0.001	0.007	0.008	0.011	0.001	0.001	0.001	0.001	0.01	0.001	0.011	0.001	0.01183	0.018
NA1 = Not available; sample excluded due to low viability
NA2 = Not available; sample excluded either due to low cell counts or sample availability
Figure 2n,o: AIM+ (CD40L+OX40+) of CD4 cTFH cells
		G1: alum						G2: pSer:alum						G3: pSer:alum + SMNP						G4: SMNP						G5: pSer:alum-3M-052						Pre-immunization
Timepoint	Week 2	0.510763	0.0967655	0.033	0.342714	0.0650665	NA2	0.181904	0.655767	0.133166	0.308049	0.359631	0.160234	0.205175	0.21778	NA1	0.353407	0.222963	0.163714	0.23436	0.56141	0.230426	0.210288	0.225	0.077205	0.038423	0.0358925	0.108844	0.090765	0.0746755	NA2	0.001	0.001	0.001	0.001	0.001	NA2
	Week 10	0.061	0.073	0.02377	0.0255	0.033	0.02466	0.118	0.067515	0.012545	0.01708	0.053	0.013	0.0335	0.001	NA1	0.032635	0.001	0.02924	0.063	0.0675	0.001	0.03191	0.052	0.016845	0.076	0.028865	0.019	0.001	0.017	0.06332
NA1 = Not available; sample excluded due to low viability
NA2 = Not available; sample excluded either due to low cell counts or sample availability
Supplementary Fig 3e: CD40L+OX40+ Stimulation Index
		G1: alum						G2: pSer:alum						G3: pSer:alum + SMNP						G4: SMNP						G5: pSer:alum-3M-052						Pre-immunization
Timepoint	Week 2	5.5	16.25	5.3	14.43	3.67	NA2	10.63	21.25	6.2	23	19.29	10	11.22	5.13	NA1	9.88	17.75	13	6.33	37	5.78	7.33	41	13.4	10.4	3.4	7.75	4.33	3.43	NA2	1.63	1	0.58	1	1.67	NA2
	Week 10	6.27907	10.5405	12.6126	6.03448	11.7241	7.07692	11.0734	24.7458	4.67532	38.6207	30.7317	20.3972	12.6761	1.96319	NA1	4.47761	6.45161	6.875	7.46269	8.31169	2	5.19481	12.8	9.14761	8.68421	5.6	13.8462	4.59016	9.65517	14.5455
NA1 = Not available; sample excluded due to low viability
NA2 = Not available; sample excluded either due to low cell counts or sample availability
Supplementary Fig 3h,i: AIM+ (Ox40+4-1BB+) as a frequency of CD4 T cells
		G1: alum						G2: pSer:alum						G3: pSer:alum + SMNP						G4: SMNP						G5: pSer:alum-3M-052						Pre-immunization
Timepoint	Week 2	0.14	0.45	0.29	0.65	0.18	NA2	0.68	0.53	0.41	0.5	0.74	0.17	0.88	0.65	NA1	0.42	0.56	0.31	0.43	0.66	0.23	0.54	1.04	0.5	0.23	0.19	0.16	0.07	0.08	NA2	0.01	0.01	0.01	0.01	0.01	NA2
	Week 10	0.258	0.3325	0.652	0.2895	0.258	0.218	0.782	0.8045	0.2835	0.4925	0.604	0.168065	0.42	0.01	NA1	0.101	0.117	0.23	0.203	0.287	0.0835	0.1015	0.137535	0.1005	0.2815	0.188	0.2105	0.1095	0.124	0.4655
NA1 = Not available; sample excluded due to low viability
NA2 = Not available; sample excluded either due to low cell counts or sample availability
Supplementary Fig 3j: OX40+4-1BB+ Stimulation Index
		G1: alum						G2: pSer:alum						G3: pSer:alum + SMNP						G4: SMNP						G5: pSer:alum-3M-052						Pre-immunization
Timepoint	Week 2	4.5	10	4.22	9.13	3.25	NA2	8.56	9.83	6.13	17.67	11.57	9.5	9.7	6.42	NA1	8	15	8.75	5.67	67	2.64	5.08	27	11	4.83	2.9	5	2.75	2.33	NA2	1.38	2	0.36	0.8	0.67	NA2
	Week 10	7.14286	8	12.2414	5.10638	9.0625	5.19231	8.97959	23.662	4.27746	29.1429	24.2308	15.0817	9.4	1.78947	NA1	3.58974	4.54545	6.75	6.48649	6.41509	2.0915	3.63636	12.0337	6.15385	6.80412	5.47619	11.7949	4.59016	8.75	9.54128
NA1 = Not available; sample excluded due to low viability
NA2 = Not available; sample excluded either due to low cell counts or sample availability
Supplementary Fig 3l,m: AIM+ICS+ (CD40L+IFNg+) as a frequency of CD4 T cells
		G1: alum						G2: pSer:alum						G3: pSer:alum + SMNP						G4: SMNP						G5: pSer:alum-3M-052						Pre-immunization
Timepoint	Week 2	0.007	0.048	0.037	0.041	0.001	NA2	0.02	0.035	0.001	0.043	0.064	0.019	0.036	0.02835	NA1	0.029	0.068	0.032	0.05	0.064	0.001	0.006	0.053	0.027	0.016	0.023	0.017	0.001	0.001	NA2	0.001	0.001	0.001	0.001	0.001	NA2
	Week 10	0.029	0.029	0.021	0.078	0.028	0.032	0.19371	0.06309	0.05086	0.125	0.165	0.029	0.064	0.01717	NA1	0.007	0.001	0.028	0.006	0.03	0.006	0.001	0.001	0.001	0.049	0.055	0.027	0.012	0.026	0.225
NA1 = Not available; sample excluded due to low viability
NA2 = Not available; sample excluded either due to low cell counts or sample availability
Supplementary Fig 3n,o: AIM+ICS+ (CD40L+TNFa+) as a frequency of CD4 T cells
		G1: alum						G2: pSer:alum						G3: pSer:alum + SMNP						G4: SMNP						G5: pSer:alum-3M-052						Pre-immunization
Timepoint	Week 2	0.023	0.076	0.07103	0.081	0.001	NA2	0.039715	0.042	0.06396	0.014	0.077	0.017	0.22094	0.1515	NA1	0.0917	0.155	0.062845	0.152	0.245	0.02505	0.0785	0.245	0.08	0.03474	0.027	0.026405	0.008	0.012	NA2	0.00993	0.001	0.001	0.001	0.001	NA2
	Week 10	0.061	0.0714	0.1685	0.107	0.063	0.072635	0.3245	0.115	0.104725	0.12294	0.142	0.041	0.16411	0.04	NA1	0.029	0.041	0.1025	0.078725	0.15338	0.001	0.016	0.0309	0.013	0.065	0.0407	0.019	0.008	0.051	0.095
NA1 = Not available; sample excluded due to low viability
NA2 = Not available; sample excluded either due to low cell counts or sample availability
Supplementary Fig 3p,q: AIM+ICS+ (CD40L+GzmB+) as a frequency of CD4 T cells
		G1: alum						G2: pSer:alum						G3: pSer:alum + SMNP						G4: SMNP						G5: pSer:alum-3M-052						Pre-immunization
Timepoint	Week 2	0.266	0.1155	0.053105	0.094435	0.1325	NA2	0.3175	0.528	0.15405	0.17736	0.155	0.1645	0.162845	0.157	NA1	0.165	0.132685	0.098	0.318	0.185	0.156065	0.124	0.214465	0.138	0.058335	0.062	0.139475	0.075	0.0395	NA2	0.001	0.001	0.001	0.001	0.001	NA2
	Week 10	0.028715	0.11355	0.246	0.037925	0.0685	0.055635	0.0805	0.05509	0.0795	0.057	0.141295	0.041	0.04111	0.02854	NA1	0.016	0.028	0.001	0.044725	0.0875	0.001	0.04656	0.001	0.001	0.04	0.055	0.025215	0.0255	0.001	0.165
NA1 = Not available; sample excluded due to low viability
NA2 = Not available; sample excluded either due to low cell counts or sample availability
[truncated: 12 more columns]

## Sheet: Fig. 3, Supp. Fig. 4
Fig 3a,b,c: AUC of total Env-binding serum IgG
		Group 1: alum						Group 2: pSer:alum						Group 3: pSer:alum + SMNP						Group 4: SMNP						Group 5: pSer:alum-3M-052
Weeks post immunization	0	0.1059	0.07697	0.07911	0.0612	0.0788	0.09571	0.1068	0.1081	0.1029	0.2178	0.1323	0.0833	0.1486	0.06178	0.1635	0.07742	0.1256	0.1634	0.1382	0.2052	0.1706	0.08703	0.3121	0.1105	0.1103	0.1154	0.2095	0.08284	0.09666	0.08272
	2	0.2654	0.3191	0.4268	0.6055	0.1253	0.2413	0.5586	0.9246	1.548	0.552	0.297	0.5927	2.758	2.816	1.742	2.517	2.999	1.965	2.974	0.8731	1.599	0.4522	1.228	0.7435	0.4585	0.582	1.345	2.211	0.532	0.9987
	6	0.7786	1.332	1.4	2.459	1.941	2.12	1.81	1.94	2.662	2.191	1.841	2.766	3.264	3.133	3.1	4.412	3.348	3.534	3.064	2.196	2.189	2.027	2.163	2.232	3.519	1.593	3.481	4.221	3.586	3.474
	10	0.6155	1.181	1.012	2.112	1.329	2.371	1.329	2.074	3.156	2.403	1.377	1.727	3.207	2.596	3.236	4.457	3.526	3.312	2.711	2.044	2.312	2.137	5.165	5.784	2.392	2.405	3.48	3.496	3.318	3.301
	12	4.29	4.32	3.875	5.015	3.912	4.043	4.173	4.838	4.951	3.973	4.343	4.436	7.162	6.689	6.553	7.204	7.268	7.276	6.513	6.5	6.43	7.162	5.071	4.812	7.074	5.565	7.625	7.351	7.644	7.407
	14	3.612	3.665	3.238	4.036	3.739	4.649	5.122	4.099	4.878	4.58	3.969	3.786	5.372	5.53	5.671	6.189	6.009	6.218	7.207	5.972	6.458	5.991	5.588	6.931	6.219	4.558	5.61	6.292	6.957	6.341
	16	3.226	2.911	3.509	3.977	3.309	4.24	3.862	3.499	4.246	3.796	3.298	3.853	5.087	5.087	5.338	5.855	5.414	5.507	5.073	4.829	5.285	4.619	5.145	6.369	6.298	4.463	4.826	6.556	6.154	5.546
	22	2.398	1.539	2.688	2.481	1.96	3.042	2.7	2.281	2.777	2.968	2.263	2.839	4.135	4.558	4.79	4.815	4.572	5.273	4.432	4.365	4.612	4.374	4.839	5.348	5.488	3.857	4.4	5.607	5.533	4.735
	24	2.053	0.9538	2.387	2.271	1.926	2.696	3.274	2.369	2.968	3.423	2.226	2.504	3.824	4.286	4.854	4.725	4.738	5.114	5.014	4.547	5.119	4.646	5.132	5.38	4.748	3.154	4.206	5.165	5.563	4.73
	25	3.796	3.766	2.562	5.562	4.408	4.873	2.759	3.363	3.792	4.085	4.269	5.082	7.861	5.629	5.426	8.368	7.874	7.57	6.294	6.253	6.948	7.182	6.839	6.79	6.109	4.372	5.876	7.751	7.778	8.266
	26	4.359	4.218	4.747	4.396	4.469	5.373	5.758	4.83	5.106	5.263	4.177	4.307	7.103	6.759	7.352	6.952	6.853	7.906	8.277	7.622	7.322	7.44	7.396	7.146	3.161	5.085	6.619	6.416	6.903	6.408
	30	5.003	3.93	3.844	5.512	4.871	4.472	4.479	4.691	5.137	4.922	4.146	4.932	6.375	5.875	6.745	6.998	6.19	5.991	6.072	5.904	5.783	6.227	4.79	5.651	5.811	4.25	5.09	4.79	5.57	5.835
	36	3.335	2.955	2.53	4.201	3.518	4.085	3.648	3.872	3.916	3.774	2.983	4.046	5.549	5.073	5.674	6.474	5.885	5.844	5.29	5.238	5.349	5.819	5.303	5.638	5.933	4.294	4.67	4.351	5.509	5.323
	42	5.195	4.298	4.476	6.402	5.249	5.105	4.434	4.974	4.996	4.609	3.97	5.119	7.905	7.242	7.748	7.863	6.906	7.59	7.542	7.001	6.768	6.655	6.675	7.111	6.458	5.379	6.084	6.226	6.249	6.662
Fig 3d: Percentage of Env-binding AUC retained at week 24 relative to week 12
		Group 1: alum						Group 2: pSer:alum						Group 3: pSer:alum + SMNP						Group 4: SMNP						Group 5: pSer:alum-3M-052
% AUC Retained		55.641	47.5231	24.6142	53.7587	49.2331	56.1712	56.7697	61.3477	66.1281	63.0254	51.2549	77.1641	67.7744	57.1685	65.4052	70.9883	65.1899	64.9395	76.9845	78.7538	70.7154	75.1187	101.203	96.5503	59.4572	56.6757	62.2689	64.345	67.5693	75.1046
Fig 3e,f; Supplementary Fig. 4d: Number of Env-specific ASCs per million BM cells, as determined by ELISpot
			Group 1: alum						Group 2: pSer:alum						Group 3: pSer:alum + SMNP						Group 4: SMNP						Group 5: pSer:alum-3M-052
		NHP ID	NJ93	NJ79	NJ78	NK05	NJ95	NJ82	NJ94	NJ88	NJ91	NK01	NJ86	NJ85	NJ80	NJ99	NJ81	NJ92	NK04	NJ76	NJ98	NJ90	NJ89	NJ97	NJ75	NJ87	NJ77	NK03	NK02	NJ96	NJ83	NJ84
Env-specific IgG ASC	Timepoint	Week 36	4	1	7	1	1	1	9	4	3	1	1	1	22	49	10	67	178	22	347	178	89	413	56	22	37	338	9	36	19	22
		Week 49	1	1	1	1	4	1	3	1	1	4	1	7	6	7	3	90	65	24	6	39	33	39	58	22	6	28	7	30	79	21
Total IgG ASC		Week 49	22	480	16	1080	120	169	333	187	707	440	1200	227	373	71	67	720	413	760	453	347	333	547	720	640	547	173	71	138	947	200
Orange cells: a baseline of 1 Env-specific ASC per million BM cells were set, after calculating the mean number per duplicate well
Supplementary Fig. 4a,b,c: Endpoint titers (Log10(ET)) of total Env-binding serum IgG
		Group 1: alum						Group 2: pSer:alum						Group 3: pSer:alum + SMNP						Group 4: SMNP						Group 5: pSer:alum-3M-052
Weeks post immunization	0	0	0	0	0	0	0	0	0	0	0	0	0	0	0	0	0	0	0	0	0	0	0	0	0	0	0	0	0	0	0
	2	1.92338	1.72815	2.2256	2.2961	0	0	2.25691	2.74943	3.02798	2.2502	0	2.22549	3.4404	3.48108	3.01776	3.45995	3.8262	3.21845	3.66546	2.65107	2.89292	2.21265	2.8321	2.57253	2.2288	2.29945	2.89549	3.39742	2.27235	2.77272
	6	2.51452	2.83184	2.85416	3.40331	3.16698	3.31893	3.04053	3.17671	3.66229	3.37402	3.1403	3.71768	3.86911	3.70583	3.89874	4.35791	3.98028	3.96436	3.88354	3.41369	3.42204	3.34133	3.3298	3.42523	3.8194	2.92367	3.94364	4.09926	4.06269	3.97228
	10	2.26583	2.78409	2.67564	3.33608	2.80634	3.42973	2.84972	3.26522	3.91278	3.43336	2.8599	3.05732	3.66162	3.44589	3.78432	4.50381	4.01217	3.86948	3.49422	3.3467	3.38933	3.33898	4.68626	5.17488	3.44039	3.45106	3.97926	3.97062	3.90594	3.94765
	12	3.97568	3.99303	3.91592	4.46279	3.92641	4.02712	4.04969	4.49781	4.5393	4.02271	4.0905	4.09606	5.13476	5.02319	4.99316	5.29493	5.3616	5.45897	5.2698	5.25963	5.17832	5.72975	4.6101	4.51907	5.08973	4.5586	5.30315	5.30136	5.46505	5.52749
	14	3.95241	3.88538	3.72846	4.0595	3.93853	4.30941	4.34458	3.96373	4.2932	4.09417	3.99367	3.96727	4.64413	4.67153	4.70277	5.21223	5.08797	5.14332	5.0796	4.65056	5.10654	4.72994	4.66229	5.29391	5.1438	4.30213	4.69864	5.19261	5.29886	5.19718
	16	3.48942	3.45137	3.78437	3.97977	3.75117	4.05404	3.98413	3.78383	4.09311	3.9973	3.85905	3.97487	4.24477	4.35143	4.48944	4.66732	4.55086	4.63799	4.59055	4.49986	4.66468	4.3602	4.54903	5.14064	4.67229	4.07847	4.42478	5.22158	5.06463	4.7075
	22	3.2323	2.81854	3.34963	3.37957	2.98999	3.49662	3.41602	3.26353	3.44742	3.48286	3.3035	3.46198	3.92614	4.05301	4.32387	4.41644	4.20939	4.60866	4.18445	4.10018	4.45317	4.211	4.51327	4.67768	4.52313	3.905	4.0631	4.64757	4.60983	4.42736
	24	3.23734	2.62107	3.34121	3.29339	3.16632	3.45205	3.47634	3.25588	3.44908	3.80044	3.25086	3.36691	4.021	4.11635	4.50888	4.45943	4.50131	4.59913	4.1021	4.06656	4.39575	4.10285	4.54158	4.6184	4.42191	3.62781	4.0917	4.60932	4.67708	4.32462
	25	3.76606	3.81771	3.35704	4.63706	4.09342	4.44811	3.4494	3.74288	4.00215	4.06262	4.10116	4.62072	5.24305	4.60192	4.54115	5.7678	5.60431	5.35965	5.16218	5.17729	5.30977	5.69344	5.29485	5.29601	4.61622	4.01136	4.65271	5.55452	5.71915	5.89407
	26	4.08583	4.06881	4.49985	4.14529	4.1055	4.66579	4.46882	4.07413	4.47287	4.49142	4.04193	4.06817	5.64436	5.29754	5.64541	5.64032	5.31027	5.87975	5.2531	5.2143	5.20519	5.25077	5.23398	5.25628	3.49958	4.48086	5.18219	5.11179	5.27786	5.20207
	30	4.39809	4.06201	4.05549	4.70052	4.54546	4.37202	4.48264	4.52377	4.62865	4.57276	4.10053	4.69393	4.69676	4.68115	5.20113	5.62634	5.14248	5.00263	5.06848	5.10008	4.91909	5.23368	4.56189	4.86804	5.01861	4.36486	4.66062	4.58322	4.9208	5.09638
	36	3.69317	3.47717	3.42859	4.27722	3.94846	4.09596	4.04025	4.05457	4.07551	4.06636	3.69189	4.0854	4.55811	4.5341	4.68535	5.23362	4.91382	5.17729	4.692	4.88888	4.83676	5.1079	4.68297	4.82862	4.64435	4.09359	4.31818	4.24433	4.69561	4.6502
	42	4.37687	4.09671	4.29961	5.23487	4.65404	4.62097	4.51772	4.56014	4.64706	4.52892	4.09843	4.67041	5.30521	5.31123	5.77324	5.79288	5.44963	5.8234	5.84615	5.57306	5.58297	5.59854	5.46327	5.89553	5.28371	4.93164	5.23437	5.24362	5.2038	5.30431

## Sheet: Fig. 4, Supp. Fig. 5
Figure 4a-c; Supplementary Fig. 5a-e: BG505 Tier-2 autologous neutralization titers
			Group 1: alum												Group 2: pSer:alum												Group 3: pSer:alum + SMNP												Group 4: SMNP
			Run 1	Run 2	Run 1	Run 2	Run 1	Run 2	Run 1	Run 2	Run 1	Run 2	Run 1	Run 2	Run 1	Run 2	Run 1	Run 2	Run 1	Run 2	Run 1	Run 2	Run 1	Run 2	Run 1	Run 2	Run 1	Run 2	Run 1	Run 2	Run 1	Run 2	Run 1	Run 2	Run 1	Run 2	Run 1	Run 2	Run 1	Run 2	Run 1	Run 2	Run 1	Run 2	Run 1	Run 2	Run 1	Run 2	Run 1
Scripps	Timepoint	Week 12	10	10	10	10	10	10	34.2	38.94	10	10	10	10	10	10	10	10	361.9	222.2	10	10	40.21	48.4	31.6	17.83	988.1	409.4	10	10	3091	1092	65.3	10	3975	1297	2639	633.4	24.71	10	1037	353	1972	832.2	10	10	2203	865.3	1381
		Week 26	10	10	10	10	21.4	13.53	10	10	10	10	153.1	206	10	10	10	10	242	155.9	10	10	397.3	125.1	22.1	27.5	1724	820.3	10	10	1928	1312	10	10	3081	1693	9173	3959	44.67	35.35	1759	936.1	1580	1163	10	10	47.12	55.07	1401
		Week 42	10	10	10	NA	10	10	10	10	257.8	102.6	1718	463.7	10	NA	10	NA	395.2	166.9	10	10	1419	416.5	10.7	NA	1817	2803	10	10	1646	1879	73	17.48	5213	8424	4502	5940	11.6	23.67	2975	786.9	4293	1575	10	10	445.9	20.6	4374
		Week 44	10	10	10	10	165.5	10	248.4	10	454.9	193.6	789.8	733.5	1761	10	10	10	21680	216.6	16.03	10	598.8	258.4	225.8	10	2181	3561	10	10	1748	2563	10	10	3510	11747	12324	3421	19.01	10	6335	684.8	7100	2289	10	10	520.9	11.89	3547
Duke		Week 12	20		20		20		20		20		20		20		62		20		20		20		20		359		110		20		259		746		20		20		195		20		20		278		20
		Week 26	20		20		20		20		20		20		20		88		20		20		36		20		794		542		20		1946		790		20		20		564		328		46		20		20
		Week 42	31		37		20		20		20		20		20		74		20		162		20		20		829		1742		4027		1493		20		20		20		879		44		20		195		20
		Week 44	116		57		20		20		20		20		20		71		20		101		20		20		596		986		2588		1858		20		20		20		1116		95		20		609		20
NA: Not available; samples were excluded due to sample availability
Gray cells: samples at Duke were only run once
Supplementary Fig. 5f: Number of heterologous tier-2 viruses neutralized (ID50>50)
NHP ID	Group	MG505	CNE8	CNE55	TRO11	CH119	246F3	398F1	X1632	CEO217	X2278	25710	CE1176	BJOX
NJ78	G1: alum	10	10	10	10	10	10	10	10	10	10	38.22	10	32.53
NJ92	G3: pSer:alum + SMNP	10	10	25.21	30.07	10.09	10	26.66	10	10	10	32.87	10	10
NJ76	G3: pSer:alum + SMNP	10	10	87.97	40.04	10	11.83	10	10	10	10	32.1	26.51	10
NJ81	G3: pSer:alum + SMNP	10	10	10	10	10	10	10	10	10	10	29.08	10	10
NJ80	G3: pSer:alum + SMNP	8796	10	10	10	25.13	10	24.99	10	10	10	48.98	10	10
NJ97	G4: SMNP	10	10	10	10	10	10	10	10	10	10	10	10	10
NJ87	G4: SMNP	278.4	10	10	10	10	10	10	10	10	10	137.7	10	32.54
NJ89	G4: SMNP	105.9	10	10	10	10	10	10	10	10	10	10	10	10
NK03	G5: pSer:alum-3M-052	10	10	10	24.45	10	10	117.4	10	10	10	134.7	14.54	10
NJ77	G5: pSer:alum-3M-052	10	10	10	10	10	10	10	10	10	10	38.82	10	10
[truncated: 13 more columns]

## Sheet: Fig. 5, Supp. Fig. 6
Figure 5a-b; Supplementary Fig. 6a-c: Antibody responses to the base of the trimer, determined by cross-competition ELISA to 19R
			Group 1: alum						Group 2: pSer:alum						Group 3: pSer:alum + SMNP						Group 4: SMNP						Group 5: pSer:alum-3M-052
% AUC after 19R	Timepoint	Week 6	38.63	16.36	18.73	20.25	24.47	28.91	25.88	58.3	37.99	36.98	NA	43.66	29.74	23.65	35.6	58.05	32.52	48.18	11.44	40.4	27.83	47.01	37.29	45.27	44.17	27.41	31.26	46.34	42.21	42.63
		Week 10	34.52	28.69	22.97	19.24	29.09	47.9	46	59.48	57.42	75.8	58.9	56.45	57.72	56.33	55.95	63.54	55.16	74.5	36.61	45.12	49.62	56.05	40.51	72.93	51.71	53.51	50.66	66.32	60.37	72.69
		Week 12	34.23	51.83	42.94	60.81	42.48	70.31	52.45	60.77	63.8	53.48	49.93	60.74	79.67	69.44	74.46	82.36	81.29	85.67	69.52	67.27	63.6	83.84	68.08	87.05	71.77	69.95	65.96	77.59	74.37	84.68
		Week 18	43.16	50.95	40.38	70.32	52.11	60.84	59.07	65.74	77.94	78.36	68.45	70.67	71.28	61.27	80.94	89.41	83.06	62.97	66	68.93	68.28	75.89	68.5	83.23	61.74	67.12	72.42	78.84	72.64	77.68
NA = Not available; sample not run due to availability
Figure 5c: Epitope sites on the Env trimer recognized, per animal group, based on EMPEM 3D maps in Supp. Fig 7
	Base	N611/FP	V5/C3	gp120 GH	V1/V3
G1: alum	6	1	2	0	0
G2: pSer:alum	6	2	1	3	2
G3: pSer:alum + SMNP	6	1	2	2	0
G4: SMNP	6	0	4	2	0
G5: pSer:alum-3M-052	6	3	1	3	2
Figure 5d: Epitope sites on the Env trimer recognized, per animal (individual), based on EMPEM 3D maps in Supp. Fig 7
		# of Epitopes
G1: alum	NJ78	2
	NJ82	2
	NJ95	1
	NK05	1
	NJ79	1
	NJ93	2
G2: pSer:alum	NJ85	3
	NJ86	4
	NJ88	3
	NJ94	1
	NK01	2
	NJ91	1
G3: pSer:alum + SMNP	NJ80	1
	NJ81	2
	NJ76	3
	NJ92	1
	NK04	2
	NJ99	2
G4: SMNP	NJ75	2
	NJ87	2
	NJ89	2
	NJ97	2
	NJ90	2
	NJ98	2
G5: pSer:alum-3M-052	NK03	1
	NJ77	4
	NJ83	2
	NJ84	3
	NJ96	2
	NK02	3
Figure 5f: Frequency of Env-binding cells as a percentage of total B cells (week 12)
	Group 1: alum						Group 2: pSer:alum						Group 3: pSer:alum + SMNP						Group 4: SMNP						Group 5: pSer:alum-3M-052
NHP ID	NJ95	NK05	NJ82	NJ93	NJ79	NJ78	NK01	NJ85	NJ86	NJ88	NJ94	NJ91	NJ92	NK04	NJ76	NJ99	NJ81	NJ80	NJ75	NJ97	NJ87	NJ98	NJ90	NJ89	NJ96	NJ84	NJ83	NK02	NK03	NJ77
Env+ BMem (% B cells)	0.032111	0.061028	0.039208	0.037174	0.040499	0.049211	0.059218	0.090432	0.040475	0.065875	0.043467	0.018155	0.242182	0.074866	0.245147	0.191037	0.416876	0.126294	0.201948	0.144903	1.17495	0.167532	0.342435	0.81933	0.365453	0.017982	0.091705	0.156557	NA	0.157573
Env+bKO+ BMem (% B cells)	0.006422	0.004209	0.003921	0.005163	0.004909	0.00573	0.008596	0.007751	0.011039	0.013175	0.00189	0.00419	0.037989	0.027224	0.03111	0.033166	0.072335	0.012525	0.011957	0.013324	0.053407	0.04631	0.023015	0.125248	0.060909	0.002569	0.016893	0.025486	NA	0.028571
Env-bKO+ (% Env+ BMem)	NA2	6.89655	10	13.8889	12.1212	11.6438	14.5161	8.57143	27.2727	20	4.34783	23.0769	15.6863	36.3636	12.6904	17.3611	17.3516	9.91736	5.92105	9.1954	4.54545	27.6423	6.72098	15.2866	16.6667	14.2857	18.4211	16.2791	NA	18.1319
NA1 = Not available; sample was not run due to sample availability
NA2 = Not available; metric excluded due to filtering threshold (>10 Env+ detected to calculate Env-bKO+ frequencies)

## Sheet: Fig. 6, Supp. Fig. 8
Figure 6b: Number of nucleotide heavy chain mutations over time of class-switched Env+ sequences
	G1: alum			G2: pSer:alum			G3: pSer:alum + SMNP			G4: SMNP			G5: pSer:alum-3M-052
Timepoint	W6	W13	W27	W6	W13	W27	W6	W13	W27	W6	W13	W27	W6	W13	W27
	12	12	19	23	22	35	9	20	34	10	17	23	27	17	21
	13	12	22	29	17	9	9	16	19	9	20	17	29	31	26
	7	37	16	26	7	13	6	13	23	8	12	39	21	44	9
	3	12	19	28	16	19	14	19	24	10	16	22	11	29	21
	5	20	12	21	13	39	6	9	18	11	12	18	2	18	11
	4	13	20	14	26	19	12	20	19	14	6	21	16	17	18
	6	18	30	38	23	32	9	21	22	10	18	21	1	18	14
	13	12	22	31	23	11	10	15	24	11	17	11	5	15	15
	8	13	21	27	11	6	14	21	18	10	23	26	8	10	15
	11	12	25	26	13	42	33	18	20	15	18	15	10	20	14
	18	25	20	30	17	32	7	11	18	21	14	3	6	17	16
	14	13	11	9	22	13	11	16	30	9	15	25	7	8	19
	17	15	23	16	30	13	10	16	23	12	17	21	10	12	6
	18	25	27	26	15	24	6	24	27	11	20	20	10	16	20
	5	19	19	20	19	54	5	12	13	15	15	9	16	22	13
	8	52	12	26	13	31	9	14	21	13	25	22	12	15	14
	14	18	26	32	15	12	9	15	19	6	16	19	12	16	8
	15	24	27	26	16	21	7	19	19	7	21	15	11	18	20
	7	11	33	27	16	22	6	9	20	12	18	15	13	13	19
	7	16	17	28	14	37	8	19	19	14	17	28	4	15	5
	15	17	19	23	40	18	6	15	17	8	6	26	7	13	35
	18	12	18	5	16	7	7	12	18	7	13	14	13	13	48
	12	12	18	10	21	25	9	20	23	14	15	25	8	4	13
	12	6	23	12	15	32	7	16	32	7	9	17	11	16	14
	12	13	30	4	20	13	7	11	15	12	13	20	4	10	21
	7	13	17	12	19	19	5	17	34	15	11	16	10	18	14
	15	12	29	7	10	16	12	18	24	14	14	15	13	13	19
	10	12	24	10	19	45	9	14	21	16	10	20	14	23	23
	12	18	27	8	15	43	10	25	20	7	18	16	9	13	18
	7	34	22	10	18	18	15	11	17	9	6	21	9	15	21
	12	18	22	9	18	6	15	12	20	12	20	12	8	13	11
	6	50	21	13	17	13	11	13	29	7	18	22	9	13	19
	10	6	21	6	27	5	10	20	12	5	21	15	10	16	20
	13	19	32	8	15	46	13	22	26	15	20	20	9	20	12
	7	12	16	12	13	22	6	8	17	9	15	20	7	13	27
	11	25	28	6	14	4	10	21	28	19	17	29	6	10	10
	12	51	8	7	9	27	15	28	18	9	22	15	3	10	18
	15	13	17	6	9	25	6	20	18	14	16	16	12	15	19
	18	13	1	7	24	6	14	24	16	8	18	10	8	12	14
	9	14	20	16	27	34	10	18	19	5	34	22	15	5	6
	8	9	15	6	13	16	15	14	27	3	15	21	9	8	13
	9	16	27	9	18	12	6	7	22	11	19	23	7	15	12
	2	25	15	10	12	23	7	24	15	11	8	25	10	12	19
	7	24	18	10	11	14	10	23	1	11	18	14	5	13	20
	12	27	22	11	15	24	15	19	57	15	6	20	9	9	12
	7	20	14	7	21	46	15	15	11	6	19	17	10	17	20
	7	12	18	11	25	17	7	20	19	12	12	19	9	12	12
	14	18	19	8	18	19	10	17	19	9	21	17	5	15	20
	12	13	21	10	17	35	15	9	18	9	27	21	10	0	15
	8	13	22	10	15	24	13	18	22	8	19	19	5	15	17
	13	12	16	10	13	30	15	8	21	13	17	10	3	13	17
	7	38	20	4	15	24	12	8	23	10	23	16	11	15	24
	5	12	18	10	16	16	6	20	8	7	14	21	7	17	18
	7	17	28	6	14	25	10	21	16	11	17	1	6	10	21
	15	19	12	6	12	24	9	9	16	13	17	14	6	18	13
	17	17	17	6	16	24	9	12	16	19	19	25	13	15	5
	5	32	19	8	17	29	13	19	24	10	17	19	11	6	20
	7	40	13	10	14	16	12	14	15	16	10	21	12	17	3
	9	12	17	12	14	25	13	18	23	11	15	21	7	19	7
	10	13	15	12	16	21	15	19	20	12	13	22	5	11	22
	12	20	9	9	15	2	9	10	23	8	13	14	9	4	6
	7	18	16	9	18	27	14	17	12	12	16	7	6	10	21
	8	20	18	7	14	27	14	26	23	9	25	21	10	10	17
	5	27	12	16	17	19	10	20	18	9	19	24	6	15	8
	6	13	15	16	11	19	12	20	18	15	15	17	3	16	24
	6	13	17	10	19	21	9	7	25	10	12	14	3	19	20
	10	0	15	7	11	9	15	12	18	10	19	19	3	16	21
	16	19	19	7	8	21	14	11	20	10	11	22	7	18	26
	14	14	24	7	6	25	14	19	17	14	20	16	11	13	12
	8	11	20	6	11	19	14	21	24	14	16	17	8	11	33
	19	13	22	10	8	20	13	21	27	10	12	20	7	15	14
	11	18	23	12	15	28	7	20	32	11	11	18	9	21	23
	17	20	10	10	22	30	16	13	17	11	16	22	6	19	32
	13	13	18	10	14	25	15	13	21	19	25	13	6	19	18
	14	14	9	10	15	28	13	11	24	7	17	26	7	8	19
	15	26	11	6	19	15	14	9	22	17	12	40	10	14	23
	11	19	26	17	14	18	4	17	18	14	12	27	10	13	3
	8	28	22	5	13	19	13	21	21	13	14	27	14	4	21
	14	12	26	15	15	13	10	43	19	11	13	17	6	12	19
	12	11	16	9	11	28	4	15	20	20	34	19	9	12	20
	6	13	23	9	11	29	11	15	17	14	16	18	13	12	20
	16	12	14	10	14	20	10	20	26	17	10	28	13	15	13
	10	13	27	7	9	18	12	14	26	8	18	19	3	19	31
	11	14	18	8	14	26	5	10	20	7	20	13	8	16	6
	16	20	35	7	16	23	4	15	21	22	10	20	8	12	22
	14	15	25	10	17	29	10	22	17	4	17	25	8	12	21
	6	12	18	6	8	18	11	20	17	10	12	24	9	15	21
	9	14	11	10	9	25	11	19	20	9	16	20	6	6	18
	10	10	20	11	13	28	9	19	20	11	15	15	9	17	18
	8	13	31	12	13	18	12	21	16	12	14	20	8	18	12
	15	20	16	8	16	21	18	20	19	9	10	11	12	16	21
	12	11	22	11	13	15	14	11	14	15	20	28	13	13	20
	9	14	12	9	15	24	12	20	21	12	22	19	10	14	10
	12	16	9	10	15	26	10	12	18	12	16	18	11	22	21
	13	15	22	5	15	25	9	23	25	9	19	25	14	19	20
	22	27	18	9	17	0	15	17	29	9	11	21	9	15	20
	8	9	19	8	15	26	12	16	24	16	18	24	9	7	20
	14	10	22	9	11	25	5	18	26	8	21	33	5	18	19
	7	26	20	8	14	30	8	19	36	14	6	17	14	14	6
	6	25	19	8	14	25	14	12	18	13	12	16	9	45	24
	9	13	20	9	16	15	9	19	27	8	15	13	9	22	15
	9	14	18	5	18	16	11	22	23	12	12	22	7	17	22
	7	10	31	6	15	31	10	23	27	5	10	14	11	17	10
	31	15	24	6	12	15	13	19	22	8	16	25	9	14	12
	7	12	31	12	8	21	11	12	24	13	13	30	10	12	20
	16	7	17	10	19	22	14	20	16	11	15	25	5	22	22
	17	22	19	6	12	26	13	14	15	5	14	8	7	17	18
	19	41	17	8	11	16	10	19	28	8	12	26	9	14	21
	8	16	28	9	18	21	13	17	16	5	12	22	9	13	12
	17	12	5	14	15	8	15	7	25	15	18	3	5	18	5
	8	20	23	5	10	32	14	21	22	8	8	19	8	14	22
	9	16	26	12	18	23	10	16	22	5	15	25	8	19	14
	10	13	24	10	25	18	5	20	27	8	20	19	10	12	7
	12	17	15	13	11	27	16	16	17	27	12	19	14	18	15
	10	30	25	10	15	28	14	23	25	5	10	9	7	12	21
	16	12	16	13	8	33	5	22	17	15	12	23	15	18	6
	17	12	20	7	14	22	17	21	20	14	16	25	6	8	27
	8	20	20	6	15	20	11	19	22	14	12	21	10	12	33
	11	19	11	6	20	15	13	19	22	9	8	23	4	17	16
	15	14	11	13	12	28	9	11	18	5	12	9	13	15	28
	10	13	18	11	16	24	8	32	19	9	13	18	8	15	15
	17	10	13	9	18	26	4	20	23	9	16	24	9	15	21
	8	14	22	9	15	21	9	21	24	9	15	17	6	18	20
	14	16	42	9	19	22	12	20	25	12	7	16	7	20	18
	12	17	12	12	13	20	15	13	25	17	13	15	10	12	10
	7	13	16	11	15	24	4	22	24	9	13	9	7	13	19
	8	10	19	9	13	26	7	21	21	12	10	16	8	11	21
	8	15	4	9	10	17	11	17	17	10	16	19	7	14	24
	6	14	13	13	11	18	5	11	22	9	11	14	8	16	20
	9	14	21	11	18	18	14	17	18	7	18	17	11	11	27
	14	14	23	9	17	23	10	20	19	6	13	11	7	22	21
	11	1	22	11	14	26	12	22	19	4	17	16	10	12	21
	11	22	21	9	11	11	13	17	14	15	15	18	10	14	7
	15	17	28	11	10	28	12	19	18	22	9	13	3	18	9
	15	18	12	6	10	28	11	22	24	12	12	20	9	14	21
	15	8	19	4	19	22	14	18	20	8	10	22	7	7	12
	15	14	1	13	10	16	14	20	20	10	15	14	10	18	17
	17	41	32	13	12	21	13	18	36	16	20	24	9	13	24
	15	12	21	8	20	25	13	9	20	2	26	17	14	13	17
	17	18	17	11	15	27	16	16	17	5	12	6	4	18	4
	8	6	28	2	21	29	15	21	27	4	19	27	12	14	6
	9	29	17	7	13	28	12	19	21	6	23	13	13	18	42
	15	14	16	10	14	21	14	24	23	6	20	18	12	16	25
	14	16	18	11	19	18	15	21	29	10	15	3	10	16	15
	7	17	20	12	16	29	9	23	37	8	21	19	13	16	21
	16	24	20	11	15	27	13	20	25	14	24	19	14	24	13
	16	22	22	11	17	25	4	7	16	11	17	7	9	11	24
	15	8	23	8	15	15	5	19	21	8	17	18	12	16	8
	6	32	18	8	11	21	10	8	18	12	21	18	9	15	15
	15	20	22	10	12	16	10	18	17	7	16	19	9	15	31
	16	10	26	13	10	26	10	19	25	14	21	21	11	11	31
	9	13	21	12	15	21	13	22	19	5	16	17	5	23	12
	9	11	11	10	12	18	11	15	20	9	3	15	8	10	43
	17	22	19	10	6	28	10	10	23	14	11	24	7	25	20
	15	22	31	9	9	18	11	21	20	8	19	22	13	12	20
	6	11	16	8	14	22	12	20	20	6	14	23	11	13	29
	15	18	23	11	13	42	17	14	27	2	15	27	13	15	18
	16	18	26	11	8	16	14	11	16	8	17	25	8	17	21
	9	11	7	9	13	18	15	9	17	13	17	19	14	16	29
	7	11	24	6	17	23	14	22	20	14	13	13	6	12	25
	16	22	22	11	14	41	7	17	18	8	15	26	9	10	10
	8	11	29	9	15	19	16	9	16	10	17	9	7	9	16
	10	11	44	5	10	11	12	11	25	13	21	22	11	16	0
	8	23	17	11	9	14	7	20	21	9	24	14	13	17	16
	10	13	27	7	21	30	11	20	21	9	13	18	14	15	25
	18	13	26	9	7	16	13	9	5	8	11	32	6	10	14
	17	18	46	9	8	14	15	18	22	9	23	17	0	22	17
	18	7	27	9	18	26	10	19	8	10	17	22	4	17	22
	11	13	31	14	8	24	5	10	19	10	18	24	9	22	5
	3	9	12	15	11	24	10	9	22	16	11	23	15	15	29
	16	11	17	10	16	24	14	21	24	7	10	8	9	23	31
	16	23	21	12	10	21	11	15	23	8	9	17	10	15	2
	15	25	19	13	11	20	16	18	18	23	29	10	9	17	6
	16	13	29	11	15	22	15	21	18	9	16	28	4	19	23
	13	14	1	9	11	23	5	23	18	10	14	19	12	19	18
	13	11	22	11	5	19	10	21	17	8	16	18	12	17	9
	19	10	18	10	60	19	13	16	12	8	18	22	9	14	19
	6	11	15	6	12	26	10	18	17	11	14	14	9	19	21
	11	19	20	9	20	25	15	20	18	15	6	43	5	13	33
	15	15	10	10	14	20	10	12	19	13	18	10	11	23	0
	12	22	20	11	22	22	14	14	25	5	18	26	10	23	23
	6	17	15	8	18	18	9	18	25	13	22	20	7	5	0
	12	18	35	8	8	30	14	15	24	11	9	18	8	23	17
	7	16	19	8	16	26	11	17	12	7	14	28	4	9	13
	11	21	16	6	5	14	11	20	13	18	20	15	4	23	27
	18	20	19	13	10	33	13	20	14	9	20	17	12	9	24
	16	17	12	7	4	27	14	21	17	16	17	19	4	9	20
	5	21	24	9	18	29	8	15	22	14	17	28	8	13	13
	15	16	18	11	9	31	12	17	24	8	14	20	11	17	15
	15	19	17	12	15	20	10	22	17	10	15	26	7	20	21
	10	22	14	10	11	14	6	9	19	10	20	16	10	12	14
	8	19	29	12	15	31	6	16	19	11	13	23	13	12	31
	11	9	22	12	15	0	11	11	26	12	23	19	5	17	24
	6	21	21	11	13	16	8	17	23	8	12	20	9	14	15
	13	17	22	8	14	20	10	21	17	10	16	25	11	20	31
	11	15	16	12	14	28	12	21	29	8	13	20	14	23	15
	15	22	5	14	9	16	14	18	19	7	15	18	10	15	33
	16	18	21	7	15	17	9	22	15	15	12	18	9	21	16
	7	11	27	3	18	30	8	35	38	11	22	27	4	13	28
	8	10	15	8	10	29	15	19	11	12	19	17	12	17	18
	8	18	22	14	16	28	13	18	19	14	14	12	7	17	31
	6	11	22	7	20	24	16	12	20	8	12	10	8	12	18
	13	10	18	7	17	30	9	16	22	11	15	19	4	22	28
	10	17	17	9	12	17	9	18	17	9	17	19	11	12	4
	15	13	28	4	13	27	13	9	6	14	18	27	10	16	23
	8	11	29	6	9	22	10	7	19	16	11	30	12	16	6
	12	24	23	6	16	15	17	16	24	6	14	21	2	22	25
	10	10	16	22	18	23	11	17	21	5	14	7	9	22	23
	9	20	20	11	12	15	9	22	16	12	12	18	12	15	21
	12	16	45	8	10	27	12	23	25	23	6	18	9	13	19
	8	18	16	6	9	7	13	11	20	13	20	22	6	16	0
	5	23	21	8	13	34	8	18	29	9	23	23	9	13	16
	16	26	21	10	13	27	15	22	22	9	14	20	8	18	20
	5	10	19	11	14	15	14	21	25	17	18	10	8	20	30
	12	11	21	10	10	28	14	19	22	15	21	22	12	19	20
	13	27	16	8	15	15	6	19	20	19	12	24	6	15	17
	15	17	17	11	7	16	10	22	11	8	14	16	15	14	32
	18	25	17	7	17	14	12	20	23	14	14	22	12	13	18
	10	13	17	14	11	25	3	10	23	8	13	19	6	21	13
	13	17	16	9	14	25	11	15	14	7	15	28	9	29	18
	6	8	24	9	11	19	57	20	10	9	11	22	8	14	32
	15	9	23	8	16	16	4	19	21	10	17	23	11	7	15
	14	5	19	10	19	17	13	20	32	8	16	21	10	14	35
	15	18	24	9	14	15	10	19	20	15	21	25	5	12	15
	7	19	18	8	17	16	12	9	30	9	20	9	6	17	7
	7	24	12	10	9	23	14	18	25	7	14	29	13	9	21
	12	21	20	9	26	24	10	12	30	9	10	24	0	21	17
	12	14	24	10	14	16	15	21	18	10	15	18	12	16	13
	14	23	6	9	16	30	8	11	17	11	11	15	10	18	15
	10	16	20	11	14	17	14	24	15	20	15	26	10	14	9
	12	24	16	11	12	15	9	21	16	6	18	15	9	19	14
	7	9	17	10	13	26	10	14	21	17	21	31	8	13	15
	15	14	12	10	14	24	9	19	19	17	11	24	2	9	33
	12	18	27	8	12	25	15	12	25	12	21	26	5	13	18
	8	10	21	11	11	12	14	23	17	15	11	23	10	17	21
	11	12	17	14	14	0	11	21	21	11	19	5	8	18	20
	9	22	11	10	12	19	9	17	37	6	16	15	7	23	32
	16	13	27	9	9	1	9	19	22	7	12	21	15	13	27
	16	16	16	8	18	21	10	19	25	9	14	18	10	17	9
	14	20	15	14	19	25	8	11	18	7	15	21	7	13	33
	9	22	21	13	18	23	10	17	27	9	22	21	10	25	14
	15	18	27	12	10	24	11	9	19	7	19	20	11	12	22
	15	13	22	11	14	25	13	25	20	9	11	24	7	13	21
	4	20	21	5	10	41	7	24	17	15	17	17	11	11	23
	16	20	17	9	22	23	13	22	13	14	8	19	58	12	23
	12	10	27	10	18	14	16	13	28	17	11	20	10	16	28
	4	20	31	14	6	9	5	24	28	8	13	20	1	12	27
	16	25	16	10	16	18	13	13	24	10	17	24	11	14	18
	19	12	22	11	12	26	16	19	14	14	18	21	4	13	15
	12	9	21	6	14	25	16	20	19	10	10	20	5	15	16
	8	14	26	10	9	41	9	19	31	14	20	15	10	15	20
	10	20	20	12	16	27	8	14	19	12	17	21	2	15	20
	17	21	22	12	13	27	9	18	25	10	16	15	10	11	25
	6	20	16	15	19	28	9	19	30	15	14	18	14	13	17
	17	23	16	12	12	7	15	21	20	12	4	24	8	16	13
	8	19	28	9	20	26	15	9	20	10	16	20	14	13	16
	15	19	8	7	19	29	14	26	18	9	16	21	4	8	23
	8	16	17	7	11	23	11	19	19	8	21	17	6	20	10
	18	14	18	11	12	27	11	15	10	7	14	20	5	18	19
	12	20	23	11	15	24	13	23	30	9	16	22	8	13	10
	8	8	18	11	5	24	8	15	20	11	19	25	13	15	15
	6	13	16	6	18	16	11	19	11	5	9	17	11	26	14
	4	26	24	5	11	46	16	20	20	11	13	14	7	15	22
	8	15	20	5	12	18	12	20	18	13	12	23	5	11	21
	11	13	20	5	18	26	10	18	23	15	16	23	9	5	7
	15	24	11	8	20	14	8	15	17	20	13	21	11	15	19
	17	16	19	12	12	18	6	20	26	24	15	17	4	12	30
	14	26	28	10	10	17	6	21	22	16	9	22	6	24	16
	10	17	23	9	10	29	16	10	24	16	12	22	4	15	30
	9	28	19	11	15	22	13	14	22	16	11	21	10	14	23
	3	26	21	5	11	24	12	18	18	15	18	19	7	15	23
	16	23	26	3	16	26	12	18	23	17	17	12	8	10	19
	11	15	20	11	10	26	13	18	31	15	34	17	9	14	30
	8	26	19	9	16	18	14	16	26	12	24	24	8	19	28
	14	12	19	9	13	27	15	20	16	12	11	19	6	11	15
	11	17	2	6	15	30	5	9	27	14	19	24	9	18	23
	4	21	17	14	16	14	8	23	14	11	18	24	8	16	16
	8	16	13	7	15	15	14	19	19	15	16	19	5	18	24
	10	23	21	5	12	20	8	13	18	9	6	23	5	11	24
	10	21	20	7	18	26	10	9	18	3	21	14	9	14	29
	11	21	17	9	12	18	13	9	22	8	9	12	5	21	19
	5	14	25	12	5	28	13	20	32	14	12	14	5	9	23
	4	21	16	16	17	17	13	19	16	11	15	11	6	13	17
	18	17	18	9	16	18	16	21	16	10	17	20	7	15	25
	6	12	12	9	14	23	14	19	25	1	18	19	6	13	26
	8	25	12	8	12	25	15	18	20	13	13	12	6	15	22
	11	18	12	9	15	19	6	20	13	14	15	21	7	14	3
	12	20	17	9	13	18	5	18	21	11	26	17	9	13	28
	11	11	19	12	18	26	15	17	18	12	16	26	9	15	21
	13	24	28	10	17	30	12	23	19	16	9	14	3	20	24
	7	28	20	10	14	31	10	22	20	13	21	27	4	14	24
	3	7	0	10	10	26	6	22	17	11	21	20	4	16	30
	9	19	17	13	11	25	5	18	17	9	20	10	7	2	22
	14	27	22	13	19	20	12	14	30	13	21	14	5	17	17
	10	10	28	9	14	29	20	16	23	10	24	17	12	21	23
	11	17	35	8	18	21	16	24	17	14	19	26	9	11	27
	15	19	18	11	12	20	12	20	20	9	19	11	11	14	18
	16	27	25	8	18	24	15	18	12	9	14	15	10	11	27
	13	22	26	11	14	14	14	9	16	16	24	22	10	9	14
	7	14	16	11	10	24	15	16	20	12	13	17	4	26	37
	14	19	25	9	14	29	14	20	18	13	18	23	12	17	16
	14	7	24	5	8	25	14	16	28	12	18	8	4	20	15
	8	14	25	10	13	24	10	16	20	11	18	19	8	12	17
	10	18	35	8	22	28	8	11	23	8	22	14	12	12	28
	15	19	21	9	17	22	12	22	17	9	16	20	5	3	21
	6	15	12	15	10	15	6	19	29	10	16	19	4	13	19
	17	20	25	7	9	25	11	15	19	4	22	20	5	14	17
	12	21	25	12	19	25	10	23	21	8	17	27	13	15	21
	18	18	20	11	5	25	5	20	22	8	15	21	10	14	25
	12	14	17	8	15	28	14	21	25	7	14	24	12	20	18
	9	14	6	10	11	25	8	15	22	20	20	16	10	23	30
	7	20	24	11	9	16	10	24	29	10	10	32	9	23	24
	15	12	28	11	12	16	14	10	25	10	18	33	9	14	20
	7	6	25	13	21	21	8	24	17	17	11	22	9	13	21
	16	13	16	11	15	18	14	20	15	15	21	5	11	15	22
	16	11	23	12	8	27	11	12	12	26	14	16	8	23	19
	15	15	17	0	17	26	5	13	26	3	12	11	7	14	16
	16	5	15	8	13	20	11	13	25	11	13	14	2	15	3
	6	12	25	7	12	19	11	18	34	8	17	17	12	11	15
	8	27	27	11	18	28	17	10	23	16	22	24	12	12	27
	14	4	37	10	17	28	9	18	12	10	19	20	8	15	18
	14	10	31	10	12	18	12	18	11	9	10	18	8	16	32
	14	12	24	8	8	21	15	17	18	12	16	17	2	14	20
	7	20	17	2	11	27	17	20	19	11	14	18	5	16	19
	11	11	25	12	14	12	14	12	22	8	16	25	7	24	25
	8	13	13	12	13	20	8	19	23	13	10	25	11	17	24
	13	18	19	11	13	30	14	22	20	12	11	15	9	18	22
	11	25	23	11	12	22	10	22	17	13	12	13	11	12	25
	13	21	24	4	10	18	10	13	24	13	20	12	9	14	22
	15	13	23	11	13	37	6	12	22	16	13	26	19	16	16
	12	7	26	10	14	32	10	17	19	10	12	23	9	14	4
	9	7	29	6	21	30	15	6	33	22	15	26	8	18	29
	17	30	28	9	13	16	14	11	22	17	17	18	9	14	24
	15	17	24	13	13	29	11	17	20	9	18	18	6	9	28
	11	16	13	9	20	17	7	15	25	10	19	25	8	9	25
	7	23	18	6	10	27	10	18	19	10	14	21	4	14	19
	7	13	29	7	15	31	15	13	19	12	22	10	5	14	27
	7	20	27	13	23	28	11	13	23	7	18	26	4	17	23
	5	17	39	11	14	22	16	16	16	21	10	10	6	15	16
	1	14	8	12	12	21	11	19	23	7	6	24	10	18	22
	10	25	38	11	30	27	15	9	22	15	16	17	4	12	24
	19	22	12	11	9	14	7	9	23	17	41	20	15	15	21
	7	16	25	13	9	10	8	14	23	10	14	15	7	8	25
	13	11	17	8	11	26	11	10	25	15	16	21	9	21	5
	18	21	25	16	11	24	8	11	14	11	20	10	10	16	21
	6	22	21	9	12	9	9	23	27	12	13	15	24	16	29
	13	22	27	9	12	26	10	10	18	8	17	18	6	9	28
	17	12	15	6	14	26	9	18	29	15	13	21	10	15	17
	8	17	63	13	13	23	10	19	22	6	15	20	10	17	24
	12	18	25	9	16	21	11	11	20	14	12	15	11	11	24
	11	23	29	14	16	30	14	7	16	11	14	18	12	14	29
	6	9	24	11	14	24	29	21	19	9	10	18	10	13	24
	14	17	23	9	8	27	13	12	25	8	14	41	4	14	21
	6	21	28	9	13	27	15	23	22	8	14	19	8	10	18
	10	13	18	7	14	25	8	12	20	15	16	19	42	13	22
	6	22	27	10	9	15	11	19	17	6	17	19	11	19	18
	11	8	10	12	13	14	18	14	4	8	8	28	7	20	22
	14	22	35	11	14	16	11	21	23	6	12	19	14	13	29
	10	21	35	8	8	8	5	21	24	17	20	32	11	33	22
	10	23	14	11	11	24	9	19	19	7	13	28	9	12	22
	16	11	6	12	14	18	12	19	26	16	18	16	12	11	26
	12	16	21	11	18	24	13	16	2	10	5	21	9	17	28
	11	15	24	11	16	16	14	14	15	21	12	27	14	15	25
	8	28	22	11	13	17	6	10	12	14	12	3	6	13	26
	8	16	11	10	14	27	11	9	14	12	7	19	11	26	24
	9	32	31	12	7	19	15	14	27	9	16	17	9	23	23
	10	21	6	12	19	27	13	21	27	7	13	22	4	23	18
	16	22	25	11	12	28	12	11	22	18	12	25	9	11	17
	10	8	21	10	11	22	10	16	15	10	21	24	7	14	24
	16	25	25	11	12	15	8	9	16	11	15	29	8	20	26
	11	19	22	6	17	8	11	11	26	5	17	23	8	14	14
	5	17	29	5	18	13	12	17	29	18	18	19	9	18	11
	7	29	35	11	14	26	13	17	24	11	13	15	7	23	20
	7	15	35	8	13	24	12	13	17	6	16	21	2	14	20
	10	15	18	10	16	24	10	15	20	4	13	15	14	17	28
	12	15	48	10	10	31	12	21	28	13	22	15	6	14	20
	15	22	38	9	10	17	12	20	13	15	18	21	9	12	30
	37	17	21	12	15	26	10	12	32	15	14	24	8	19	24
	15	8	26	9	11	36	6	10	14	10	12	18	6	13	17
	16	25	13	10	16	29	10	15	34	12	14	19	3	15	16
	9	10	54	10	8	23	13	13	30	15	24	18	7	19	32
	7	9	28	9	15	19	13	17	34	13	13	22	5	10	21
	1	17	10	7	6	28	15	23	13	9	10	33	8	15	27
	12	19	12	8	16	28	17	12	4	23	10	20	10	16	17
	10	17	7	11	15	18	10	18	12	10	21	11	6	21	23
	8	16	6	10	14	23	26	16	1	11	21	21	10	12	27
	9	18	12	9	16	21	15	20	2	10	16	14	8	5	28
	11	16	23	13	7	20	31	13	17	6	9	15	11	13	3
	9	21	12	11	25	24	7	14	20	9	15	14	8	19	20
	15	18	19	9	14	28	12	17	30	8	19	24	5	22	23
	12	16	26	10	8	23	6	11	27	10	5	29	8	13	25
	15	14	15	3	13	25	12	17	14	13	9	18	9	14	11
	11	19	13	12	16	20	11	22	15	4	13	14	6	21	32
	11	16	23	6	16	26	9	17	15	14	16	26	8	16	19
	10	17	31	12	16	27	12	21	15	19	10	19	8	11	25
	13	11	23	7	14	35	13	10	1	12	15	17	9	18	26
	11	23	19	8	15	17	8	16	14	16	11	20	4	17	29
	9	7	23	15	11	26	11	13	19	15	15	26	7	17	26
	10	18	39	10	15	22	8	16	24	16	16	28	8	19	22
	7	16	22	6	10	24	15	12	21	5	20	22	4	13	17
	11	16	33	10	13	30	19	11	20	9	18	23	9	21	22
	12	25	30	6	5	30	14	14	18	18	18	27	13	14	24
	12	19	35	13	12	17	8	14	16	10	12	27	9	15	22
	12	14	18	13	20	28	16	10	21	20	14	42	2	22	16
	15	8	21	11	15	29	6	16	20	9	17	15	6	16	22
	7	16	21	15	7	21	9	11	23	9	13	8	7	19	21
	11	12	25	12	15	16	13	12	14	7	18	26	11	15	23
	9	8	4	10	14	21	6	10	16	13	20	15	5	17	22
	14	12	21	5	12	12	12	13	16	7	11	30	13	17	23
	16	15	33	8	15	28	5	10	18	9	17	9	6	10	22
	14	16	8	13	11	26	16	18	26	23	19	27	8	11	18
	6	16	13	10	14	16	5	11	19	6	20	15	8	16	24
	12	23	25	14	19	21	15	20	14	18	12	27	9	11	3
	8	23	6	6	13	24	14	19	23	9	12	13	11	11	16
	13	11	19	10	11	27	12	18	17	11	19	2	8	14	12
	5	20	36	32	10	17	14	13	8	8	12	18	11	20	6
	9	9	19	8	9	20	9	9	16	10	14	16	3	14	13
	15	8	28	7	14	29	14	12	18	6	14	22	10	21	24
	10	8	17	7	18	19	5	16	18	14	24	17	15	10	4
	10	23	31	2	11	27	7	15	31	8	20	23	4	35	27
	6	20	25	8	7	20	11	15	6	8	22	15	9	13	16
	17	8	15	9	12	30	9	9	23	9	16	25	10	21	22
	15	19	16	3	9	22	6	15	31	10	19	10	11	16	17
	14	14	22	35	11	16	16	11	14	18	10	22	9	14	2
	10	18	35	8	14	20	13	20	16	8	19	16	7	9	18
	15	23	33	5	16	24	17	14	13	12	21	19	13	11	28
	11	21	45	6	13	24	9	13	9	8	20	17	9	15	23
	18	20	22	8	12	7	8	10	23	8	18	17	10	16	6
	16	15	10	8	9	29	17	15	22	7	6	7	6	20	24
	15	18	13	12	21	20	10	12	21	9	14	17	9	7	23
	13	20	4	6	23	25	9	8	22	9	42	23	10	16	16
	9	8	8	9	15	24	6	15	19	8	6	18	13	16	22
	14	15	21	10	21	22	57	19	15	14	43	18	8	14	22
	16	34	22	12	15	28	15	13	18	10	13	22	9	11	18
	16	23	15	10	14	21	14	12	31	7	19	16	14	12	23
	17	15	15	7	9	14	8	38	27	4	18	13	10	17	22
	14	22	19	7	17	16	10	12	25	11	18	25	6	16	20
	9	21	19	5	21	20	9	11	17	8	16	24	17	14	24
	11	18	38	3	16	6	6	16	26	15	20	31	5	12	27
	11	17	51	5	9	22	5	22	15	10	18	20	9	19	17
	12	11	17	4	13	22	7	10	17	8	11	17	8	15	22
	16	15	36	9	13	19	17	21	24	8	22	21	9	11	18
	16	12	20	3	16	20	12	11	27	12	12	13	10	12	14
	8	21	21	16	7	29	8	18	24	7	17	23	7	8	25
	18	23	19	5	11	29	15	13	19	10	8	34	6	16	18
	9	20	17	6	13	32	13	15	26	10	13	25	11	18	19
	14	18	22	6	18	26	10	13	15	7	17	20	8	8	18
	10	4	42	3	16	23	9	14	14	7	14	22	7	15	35
	15	22	17	6	19	21	3	11	14	12	16	12	11	16	14
	10	12	20	3	17	20	13	18	30	19	22	19	8	11	37
	9	17	16	14	14	7	8	16	27	12	22	18	18	7	19
	13	15	15	4	12	21	14	19	19	15	19	34	3	18	17
	14	22	15	54	18	18	13	19	31	3	10	9	7	12	14
	15	17	37	4	12	22	12	15	15	16	16	9	8	13	18
	9	16	8	7	19	23	10	21	17	12	10	28	9	13	14
	10	9	26	5	18	16	5	18	11	10	19	10	10	11	17
	8	17	11	10	16	19	11	15	10	10	19	17	3	11	23
	12	25	17	3	9	29	10	16	25	10	15	23	11	16	29
	11	21	32	7	13	10	15	11	0	7	15	11	9	13	24
	9	15	25	54	12	20	15	9	12	19	13	26	10	25	22
	16	21	23	5	15	22	16	5	15	13	35	26	10	21	16
	7	10	7	8	11	23	19	13	14	4	13	25	6	24	30
	12	17	22	7	16	21	9	10	16	10	12	26	10	15	11
	18	11	14	6	17	19	14	11	19	10	13	15	11	17	24
	14	24	23	9	17	18	10	19	25	9	14	22	8	10	26
	17	21	16	10	17	15	14	16	17	5	16	29	9	6	25
	15	18	6	3	18	34	5	13	30	10	19	14	6	8	26
	16	12	18	8	18	19	4	15	19	15	9	11	10	20	21
	15	21	13	13	8	30	8	10	16	10	19	17	10	21	18
	15	22	27	5	11	15	9	11	15	18	19	22	5	14	9
	17	12	8	11	14	20	9	15	5	7	15	15	9	16	24
	10	17	17	6	9	23	11	11	16	12	13	14	11	15	22
	12	16	9	10	13	26	12	11	17	8	20	22	10	18	22
	10	17	17	5	16	17	10	12	19	15	16	10	12	16	22
	15	17	18	5	18	28	7	15	25	5	13	23	9	13	21
	8	22	21	4	18	22	15	21	12	8	12	19	8	14	18
	11	17	24	5	13	16	13	15	17	6	17	21	11	17	23
	7	22	11	6	8	35	13	15	19	10	13	24	6	14	23
	10	15	19	3	8	19	15	20	16	19	22	22	5	16	31
	11	16	28	14	21	14	15	18	25	7	17	18	10	15	13
	9	16	9	10	16	32	14	18	14	13	17	23	9	12	26
	15	16	24	12	26	13	16	10	16	5	14	27	6	18	21
	6	17	20	7	10	19	14	13	13	11	8	20	9	15	30
	7	22	12	11	18	18	9	15	21	12	21	13	9	14	23
	11	20	11	7	12	19	15	11	20	9	11	21	8	17	23
	7	17	42		23	21	10	11	5	6	17	25	7	20	26
	12	21	24		11	23	11	18	14	11	14	17	9	15	0
	17	22	24		18	31	12	10	20	13	13	29	6	9	18
	13	44	10		17	20	16	10	18	9	13	20	12	15	22
	17	12	15		13	22	8	18	23	7	20	14	8	17	30
	11	15	15		15	16	9	16	22	3	13	25	9	16	20
	8	21	19		16	39	13	12	0	15	12	22	7	4	24
	13	9	28		14	20	15	13	13	7	13	20	6	7	15
	11	18	25		19	19	12	19	23	11	8	10	8	14	23
	14	19	14		12	21	13	22	15	15	18	15	7	26	19
	12	14	25		15	17	9	11	25	16	14	11	10	13	17
	11	19	44		12	24	6	16	23	10	14	13	8	22	21
	7	24	21		16	22	10	11	20	6	13	24	9	15	24
	6	14	21		19	29	12	10	14	8	24	26	8	13	26
	16	19	22		14	17	10	13	14	11	11	18	11	9	33
	18	16	20		21	21	8	10	13	10	20	25	7	14	15
	7	17	25		6	20	13	22	31	13	10	16	6	13	14
	7	17	29		18	31	12	14	27	14	15	16	12	14	21
	15	19	13		10	25	13	19	17	7	11	17	14	16	30
	8	17	29		12	18	12	18	15	13	11	9	7	16	21
	7	13	25		8	22	10	11	15	12	16	17	7	5	0
	12	22	21		11	22	11	17	16	13	22	19	6	12	6
	10	10	18		16	21	8	10	22	12	19	20	11	18	16
	7	22	26		16	18	12	17	16	11	14	29	6	17	30
	4	23	18		13	18	14	14	16	7	18	14	2	14	19
	18	25	22		12	17	11	9	13	6	21	28	17	15	28
	10	21	26		14	23	11	16	28	14	21	27	7	22	18
	11	13	19		16	26	16	20	15	10	13	27	9	10	9
	13	15	29		25	27	7	14	18	12	15	27	10	9	14
	11	31	12		21	24	12	8	20	12	10	15	10	9	22
	16	13	30		14	22	6	17	15	10	17	22	9	20	24
	14	14	28		15	16	14	9	3	14	12	25	7	19	23
	14	13	16		12	27	10	14	26	10	21	36	7	18	20
	15	10	21		19	24	11	13	4	15	16	19	13	13	16
	16	20	30		22	21	6	16	10	11	24	26	9	16	26
	15	16	13		20	19	11	11	13	12	20	17	7	11	21
	12	16	19		11	25	7	17	16	12	17	14	8	18	36
	12	12	31		15	21	4	16	0	15	18	24	8	18	22
	14		8		35	23	11	11	14	12	24	14	7	19	28
	4		20		21	16	11	18	16	6	16	20	11	14	15
	9		12		10	23	8	10	18	12	16	30	7	13	21
	8		5		16	21	6	16	29	7	8	24	7	14	16
	15		19		21	20	10	14	21	9	6	27	5	14	22
	10		21		20	25	10	8	0	13	16	18	4	20	23
	12		18		18	9	9	13	15	6	14	17	8	12	14
	15		10		23	20	11	12	13	11	18	22	10	10	26
	13		19		16	22	13	13	8	12	13	24	9	24	15
	15		11		14	17	13	10	17	8	17	21	10	6	17
	19		15		16	22	13	8	15	10	12	22	7	16	26
	15		16		16	17	12	12	12	9	23	22	9	15	18
	17		36		20	14	15	18	24	11	14	28	6	15	19
	8		24		13	18	8	11	13	10	12	19	10	7	27
	7		3		20	19	9	15	24	13	20	18	6	17	16
	5		30		14	17	14	16	3	4	21	24	12	13	10
	8		24		21	23	9	13	14	12	14	22	5	13	25
	15		18		17	21	12	12	18	12	15	10	8	15	5
	8		15		16	6	6	10	31	14	16	14	10	17	22
	6		20		14	26	14	23	34	13	14	15	3	19	22
	15		27		20	27	15	9	31	11	18	25	8	17	14
	10		15		14	21	6	17	35	6	18	21	30	2	18
	8		28		32	19	11	12	29	10	10	19	8	13	6
	8		27		17	16	13	18	22	17	14	18	9	10	15
	9		24		36	26	6	28	18	9	16	24	3	12	15
	7		24		20	15	9	14	11	16	15	17	7	17	19
	13		11		13	15	15	15	38	11	11	23	29	11	7
	11		14		22	17	12	10	19	18	19	33	6	20	20
	18		36		13	15	15	7	33	7	15	19	4	17	14
	11		28		12	21	15	21	30	10	11	28	10	13	27
	19		40		22	16	19	14	11	10	14	31	8	19	21
	15		21		32	18	11	14	36	10	18	27	10	7	31
	13		30		12	18	12	20	36	8	14	30	30	8	7
	5		21		15	17	10	11	34	7	19	27	11	15	22
	8		25		14	20	12	11	18	5	7	27	7	15	16
	8		22		15	19	13	13	21	7	8	33	8	23	22
	16		24		37	24	14	15	31	11	25	20	9	10	26
	13		27		21	18	8	10	16	6	12	22	8	13	17
	18		20		15	27	11	17	35	7	24	19	8	12	33
	19		26		21	18	9	13	19	11	14	27	8	11	27
	5		18		17	32	14	11	25	11	23	13	10	10	3
	8		24		9	23	12	17	16	9	11	19	10	14	22
	11		21		14	26	13	15	16	8	13	30	5	15	18
	7		31		14	20	11	16	30	16	7	23	11	6	18
	11		24		20	27	8	20	32	8	12	20	10	14	29
	16		20		17	21	8	13	28	14	19	28	8	18	18
	15		24		13	32	16	20	12	12	11	23	8	18	21
	9		29		17	16	15	22	43	15	20	10	9	16	19
	8		22		21	26	7	7	37	8	14	19	5	15	21
	9		25		21	19	14	19	44	12	16	24	9	16	14
	15		25		13	34	15	14	33	11	12	43	8	17	24
	16		26		23	18	14	6	13	7	11	22	7	7	27
	11		27		37	21	10	12	16	10	11	13	9	8	3
	16		25		11	12	8	11	35	9	21	23	11	10	19
	15		24		15	23	14	11	30	3	15	32	10	14	20
	16		24		14	22	13	18	24	13	18	16	8	8	21
	33		23		5	29	18	13	41	8	11	24	6	18	15
	16		19		37	30	13	8	34	10	14	24	8	17	17
	14		16		16	22	12	11	21	14	16	19	11	8	21
	16		17		15	23	6	20	24	15	20	19	9	6	29
	10		20		19	23	12	17	20	13	14	22	11	5	23
	8		27		14	24	16	16	23	6	14	30	10	17	24
	8		27		15	30	11	20	19	9	13	30	36	11	23
	16		36		20	30	15	16	15	15	21	23	12	15	24
	13		23		21	21	13	19	11	8	22	21	5	10	21
	9		20		21	21	13	10	18	12	11	22	10	13	14
	16		25		14	19	9	17	29	13	17	18	9	7	8
	13		27		34	22	22	11	16	12	14	23	8	17	23
	7		12		20	24	10	20	16	9	11	24	13	16	18
	11		24		14	30	7	18	31	4	18	25	7	7	15
	17		24		16	24	16	14	19	11	14	18	10	17	11
	13		26		16	23	8	12	31	10	11	18	6	14	30
	9		25		14	21	5	10	33	12	21	20	6	15	19
	17		28		35	25	8	10	10	8	20	19	29	16	12
	12		2		15	28	10	12	39	5	15	18	7	16	12
	8		18		19	27	11	20	19	4	20	17	5	10	9
	11		27		22	11	14	18	23	12	14	18	11	10	20
	13		22		10	22	14	16	28	16	21	18	7	17	14
	14		18		17	23	12	18	30	10	16	19	9	15	24
	15		38		14	30	9	17	20	11	20	15	11	15	13
	11		15		14	18	7	21	16	17	22	19	1	17	32
	16		22		21	26	3	17	29	9	22	17	13	9	23
	15		26		14	20	18	11	22	10	19	18	5	16	5
	10		14		16	14	10	18	29	9	18	22	8	16	10
	8		8		19	27	9	20	26	14	18	19	8	16	19
	12		21		16	23	15	14	35	9	18	26	16	9	28
	3		25		15	20	9	11	20	6	16	17	5	5	8
	15		23		13	21	14	29	17	10	9	23	8	12	22
	6		19		18	17	7	18	33	7	10	25	12	5	11
	16		24		21	20	6	13	33	11	18	26	9	5	16
	15		22		15	19	12	12	24	13	16	25	6	16	34
	7		15		12	34	13	18	34	12	23	20	7	17	27
	19		27		16	23	5	17	36	5	13	14	15	15	14
	11		17		15	26	12	14	17	2	16	20	22	9	0
	14		26		11	21	4	14	36	14	19	21	12	9	25
	12		21		17	21	13	16	23	36	12	21	9	10	7
	9		23		20	19	15	11	25	13	13	28	11	11	16
	7		16		18	22	9	18	35	7	18	20	5	11	25
	14		29		14	23	5	13	28	8	13	27	10	9	29
	14		26		15	25	5	11	18	10	23	17	9	9	11
	15		25		41	23	15	15	20	9	17	30	5	11	22
	16		19		18	20	10	9	37	4	9	20	11	6	21
	16		27		22	18	3	20	7	14	19	31	11	26	19
	12		21		15	23	13	21	30	7	14	13	6	16	23
	9		26		13	29	15	15	21	7	13	23	8	17	2
	6		16		13	23	11	9	17	16	30	23	12	9	20
	10		26		35	25	16	14	34	6	4	24	8	6	20
	10		22		17	25	14	20	20	11	17	18	8	18	24
	15		21		13	14	10	12	34	13	16	17	10	14	21
	16		24		15	17	15	20	48	7	15	26	9	17	22
	16		25		10	14	8	15	37	14	18	23	8	6	11
	15		17		14	23	16	14	33	14	20	17	7	22	22
	10		10		13	20	8	14	33	16	13	20	7	16	9
	9		19		10	21	8	18	19	39	22	21	5	3	4
	16		26		21	16	13	12	34	10	23	21	6	15	15
	11		25		12	21	12	11	22	9	17	19	11	15	20
	15		25		9	20	8	21	24	13	16	24	9	9	28
	7		31		14	20	7	10	34	3	18	11	10	18	15
	17		27		17	11	14	16	40	9	19	18	21	10	17
	10		25		16	21	10	23	21	13	18	23	6	15	22
	17		18		15	22	14	11	25	17	15	17	6	16	11
	7		3		13	23	9	20	38	13	12	19	4	16	19
	11		24		19	24	12	9	35	14	18	26	13	16	15
	9		18		12	21	11	18	28	19	14	15	2	19	22
	15		36		8	32	6	15	28	18	13	17	11	11	22
	11		14		12	19	10	18	36	11	23	21	15	14	9
	12		20		34	22	15	19	27	16	13	21	10	18	21
	3		23		16	24	8	12	23	16	11	18	4	15	18
	15		16		20	22	14	11	36	8	21	18	5	15	23
	15		27		16	33	8	11	26	16	20	21	11	9	16
	12		25		22	16	13	16	18	8	23	27	9	8	23
	10		14		18	26	11	22	20	10	13	24	14	5	20
	9		18		21	19	9	10	20	13	27	23	13	19	14
	8		21		15	17	16	18	31	7	21	24	10	18	21
	12		37		13	14	8	19	22	6	20	29	7	8	28
	8		23		14	22	12	10	26	3	13	23	10	15	22
	6		27		16	25	11	10	31	10	7	16	3	15	19
	10		14		10	23	15	12	24	4	15	17	3	15	16
	6		25		18	19	12	24	18	13	11	10	4	18	16
	16		28		36	23	18	23	14	9	22	21	9	12	8
	39		20		14	20	9	18	16	11	13	25	10	15	34
	5		19		17	19	7	13	16	11	12	18	9	5	16
	48		22		13	17	11	11	23	9	19	22	11	17	11
	30		24		12	24	14	21	18	10	18	24	6	15	23
	25		21		16	22	15	22	33	8	36	19	7	12	12
	37		15		24	23	12	20	20	13	9	24	5	16	32
	29		27		23	20	6	20	20	7	15	25	12	16	18
	13		27		10	28	4	14	24	8	15	22	9	15	27
	4		19		36	26	13	15	27	11	15	29	9	14	12
	8		19		15	30	11	13	73	9	17	25	3	13	16
	11		24		25	17	9	11	13	12	19	20	9	10	6
	13		19		13	21	14	10	21	10	15	24	3	17	17
	9		20		21	18	11	17	18	15	12	10	10	17	22
	13		22		10	32	6	15	18	13	14	26	11	9	10
	11		19		35	14	15	10	12	13	12	15	13	23	31
	12		26		15	22	13	9	34	16	11	19	13	15	22
	9		25		17	33	17	21	22	3	12	18	10	12	23
	8		41		14	25	11	17	15	7	21	20	9	16	22
	6		23		21	24	13	21	24	4	22	22	7	9	22
	8		17		24	22	13	15	38	13	14	26	8	8	6
	8		24		15	28	15	13	16	10	17	16	16	15	18
	12		18		16	20	11	15	14	14	13	19	7	10	16
	10		20		13	21	16	14	24	6	13	30	8	17	29
	29		17		22	19	15	17	2	6	38	20	6	4	11
	15		20		20	4	15	14	17	4	15	24	3	9	8
	4		17		8	27	9	16	27	12	15	18	7	7	13
	21		20		13	25	12	11	25	7	20	31	13	10	10
	13		22		15	22	14	10	6	15	13	16	15	7	14
	15		38		37	22	15	9	18	13	18	22	9	12	21
	15		25		17	26	12	15	32	14	18	23	4	15	17
	12		28		20	22	7	11	23	14	12	21	10	17	15
	13		21		26	17	8	11	19	7	6	18	9	17	21
	7		9		13	16	14	11	22	8	16	21	6	3	17
	4		22		13	23	12	16	17	4	5	15	11	11	24
	15		19		14	25	11	22	14	14	18	27	3	15	18
	19		18		43	18	9	25	27	14	14	24	13	24	23
	16		13		15	21	14	13	29	8	11	30	1	10	12
	6		20		25	22	6	10	23	14	18	17	9	15	12
	8		24		19	26	3	17	30	10	13	18	11	19	20
	18		24		17	19	9	20	25	12	11	20	5	13	8
	9		10		18	25	9	14	20	13	15	15	8	7	4
	10		29		17	20	15	12	28	2	13	20	11	8	35
	15		16		15	19	15	15	22	9	16	12	4	15	18
	13		25		12	16	14	14	15	8	16	25	6	11	22
	13		27		37	19	7	13	29	12	9	18	7	12	4
	12		28		22	13	16	3	23	7	16	21	3	25	23
	15		22		22	15	13	19	17	14	15	31	11	8	22
	15		40		36	20	17	17	18	16	14	26	15	15	15
	11		26		14	24	11	15	23	6	19	26	7	8	11
	15		21		37	23	14	13	14	9	17	30	4	14	44
	6		24		20	22	10	16	20	13	18	20	9	5	24
	12		22		19	24	10	17	38	14	16	20	12	14	13
	13		24		12	16	12	16	14	15	22	28	2	7	18
	9		18		21	18	15	21	28	9	16	14	6	14	2
	5		24		37	20	6	11	18	6	16	14	11	8	16
	7		26		10	17	8	9	23	11	14	8	15	6	36
	8		31		19	13	7	21	22	13	16	18	15	31	22
	20		22		13	20	8	20	31	11	12	24	9	14	42
	8		19		20	27	14	17	12	9	14	19	10	29	16
	12		24		10	16	9	12	26	16	23	18	9	4	17
	28		16		11	20	10	22	24	2	15	28	7	15	21
	12		21		13	18	9	9	21	20	12	37	5	10	7
	8		18		13	24	18	18	18	14	13	18	10	15	22
	12		26		18	22	7	18	23	9	8	20	8	13	15
	7		30		15	25	10	8	24	15	17	17	4	10	7
	14		17		22	25	14	15	27	13	8	11	3	19	22
	10		18		23	22	15	17	20	8	23	26	7	6	6
	16		22		18	18	7	16	16	13	18	6	10	12	4
	17		26		12	24	8	12	17	8	13	19	10	12	8
	16		33		14	13	12	10	36	6	15	27	7	17	22
	14		26		10	17	9	20	29	17	13	18	13	6	3
	10		16		16	19	14	14	14	15	15	19	10	17	25
	15		13		14	24	13	17	24	12	18	22	11	11	16
	11		26		14	30	16	20	25	6	19	21	7	10	18
	7		33		16	31	14	10	25	14	19	23	11	9	20
	5		13		19	5	16	20	12	13	17	21	14	6	18
	16		35		17	28	9	17	31	18	18	25	7	17	19
	4		16		31	14	12	19	12	13	17	7	7	10	25
	12		34		15	30	12	16	28	22	16	17	12	14	6
			25		34	8	8	14	12	14	13	14	6	27	18
			15		20	38	20	14	18	10	14	14	7	29	42
			32		13	4	10	12	19	3	16	26	7	36	28
			26		18	45	7	16	22	14	18	16	9	6	5
			33		15	25	3	11	6	12	16	19	3	5	17
			26		20	28	14	15	25	7	14	25	2	13	19
			28		15	27	8	12	35	12	11	21	11	37	6
			21		21	10	10	7	23	10	9	13	6	17	20
			14		13	38	7	14	19	14	13	25	10	16	4
			30		21	14	11	16	27	12	11	23	2	10	25
			25		15	17	10	14	17	6	15	29	8	10	19
			7		15	9	1	19	19	17	8	21	11	19	24
			30		21	20	8	17	21	11	14	15	8	16	23
			22		14	23	11	11	17	12	15	21	6	9	15
			13		22	46	11	14	32	13	15	21	6	0	7
			25		18	19	10	22	24	9	23	20	18	16	4
			25		14	22	12	14	21	4	16	30	8	12	13
			27		15	19	11	11	20	10	11	11	11	26	36
			26		15	28	6	23	23	40	14	24	18	17	3
			17		19	24	9	11	24	6	10	22	2	5	17
			21		12	22	13	13	22	8	15	22	9	8	24
			26		12	21	8	0	19	12	12	23	2	19	14
			20		22	18	9	14	25	10	22	22	3	40	16
			22		21	23	11	20	18	4	14	16	3	9	18
			20		13	24	8	16	14	13	21	13	6	14	2
			17		16	27	5	12	12	15	21	24	9	35	15
			20		28	33	9	15	18	7	18	41	7	8	14
			25		10	23	12	14	21	12	14	18	11	13	5
			24		16	13	9	16	24	15	19	20	9	9	5
			23		16	10	10	10	20	10	13	27	3	15	4
			25		33	29	9	18	38	7	4	20	5	10	19
			18		39	21	10	18	18	14	12	18	13	18	18
			23		16	29	10	23	34	10	17	26	13	7	6
			18		13	18	12	21	30	15	16	24	8	13	24
			13		18	20	6	19	27	14	20	16	6	5	18
			23		12	30	7	15	31	11	17	24	9	14	6
			30		16	12	10	11	18	18	24	28	6	16	22
			32		16	19	7	14	12	11	17	30	10	34	4
			29		20	13	11	10	29	17	11	19	9	6	17
			25		13	16	10	9	28	17	11	23	7	14	25
			21		19	26	9	20	17	8	14	21	14	11	11
			31		22	22	10	7	36	12	18	15	6	13	23
			24		17	22	14	14	17	13	26	14	6	7	6
			27		13	18	6	12	17	3	17	24	10	13	10
			22		21	10	14	16	15	12	15	19	13	16	21
			27		39	30	12	5	23	11	12	21	2	7	15
			37		20	20	8	15	19	13	13	19	8	10	24
			16		18	22	11	15	24	11	36	24	8	34	18
			19		20	35	7	15	27	9	12	36	8	8	28
			24		13	17	8	5	31	7	18	25	9	17	13
			21		15	28	5	20	21	16	17	10	7	21	20
			22		15	42	7	20	30	13	18	21	7	21	17
			24		19	11	4	12	21	13	20	17	11	13	21
			24		16	16	12	14	29	18	17	25	10	12	13
			16		14	30	15	9	12	7	28	18	7	12	5
			21		26	14	7	13	35	10	27	20	7	20	7
			24		21	16	11	14	18	13	10	25	8	10	22
			13		33	27	6	16	26	5	14	22	6	16	20
			24		26	12	6	10	28	3	14	18	5	17	18
			34		20	27	10	10	34	13	18	18	11	24	22
			31		17	19	4	6	31	11	22	19	6	15	27
			14		15	19	8	14	6	8	15	23	6	7	12
			25		17	18	12	18	21	7	7	21	2	15	16
			28		14	12	13	16	12	12	14	27	6	23	26
			14		17	27	12	18	25	8	10	15	6	9	13
			30		12	29	9	14	22	5	13	6	10	9	30
			33		14	24	9	10	18	14	32	19	8	6	6
			19		18	17	2	17	10	8	15	11	8	5	25
			22		18	16	7	18	30	8	15	22	10	10	6
			14		15	18	8	16	26	12	16	12	13	7	23
			17		16	26	6	10	18	14	7	23	9	5	18
			23		11	19	10	14	17	18	11	14	6	15	24
			16		32	45	12	21	17	11	13	30	11	14	20
			28		20	28	4	13	32	10	0	22	10	14	14
			18		14	15	5	21	12	19	13	27	11	7	3
			24		13	16	10	15	23	3	12	21	10	13	17
			31		21	46	21	15	22	6	18	17	7	9	11
			12		32	20	7	16	28	6	19	19	7	18	24
			33		14	32	13	17	19	5	16	11	11	27	21
			21		15	15	10	21	16	5	20	26	5	15	13
			27		13	32	13	12	20	11	9	15	21	14	13
			32		14	21	12	13	26	5	14	14	8	19	7
			14		14	25	7	9	25	5	16	22	12	36	12
			28		22	18	10	16	19	13	18	20	10	7	29
			27		24	30	7	20	25	13	18	13	8	10	35
			28		13	15	5	14	20	11	17	18	11	22	20
			17		15	21	10	21	26	12	13	19	2	10	21
			23		19	29	9	11	20	5	18	18	9	17	6
			17		19	11	12	11	5	4	10	27	6	10	9
			31		13	19	9	14	21	15	25	12	7	8	13
			25		35	12	8	19	33	12	9	26	8	13	5
			22		15	10	11	18	25	7	14	19	6	14	17
			26		15	21	12	19	22	11	13	30	14	12	24
			25		16	22	15	15	31	17	19	19	10	13	16
			16		36	23	5	15	18	14	24	20	7	6	6
			23		20	29	8	9	19	5	17	24	1	14	26
			22		10	16	8	11	17	15	23	10	7	13	32
			26		33	22	4	19	17	7	24	11	8	8	20
			24		37	26	6	18	14	13	13	25	6	7	19
			30		14	26	9	18	16	6	12	25	4	11	22
			16		14	25	12	17	22	10	11	15	6	18	20
			23		23	30	9	10	23	9	12	27	5	8	20
			34		17	32	9	15	21	12	19	27	8	10	5
			25		37	27	10	21	24	11	18	27	32	10	28
			22		17	33	9	20	27	10	14	18	11	10	30
			5		18	23	12	14	29	14	15	13	12	15	19
			20		7	25	6	11	23	13	16	25	5	7	23
			13		24	32	8	21	11	16	10	30	8	13	20
			27		18	18	6	15	17	13	19	14	7	10	27
			25		13	19	9	14	20	14	9	18	8	10	16
			19		15	35	7	15	24	13	18	21	13	16	20
			25		14	15	8	20	32	10	18	24	2	12	17
			26		20	28	8	21	26	12	19	28	14	10	17
			15		13	18	7	13	38	11	18	8	12	7	21
			23		15	39	15	14	19	13	13	8	5	7	16
			23		9	10	7	17	30	7	14	22	10	14	19
			19		18	29	8	8	15	15	18	17	1	8	17
			26		14	11	11	22	37	22	20	15	9	10	8
			33		11	27	5	9	18	2	13	18	2	11	16
			33		19	30	8	13	25	9	11	25	7	7	19
			24		11	25	7	10	20	9	17	14	7	9	18
			21		20	3	7	21	20	5	19	15	9	8	6
			15		20	7	5	11	18	9	13	13	0	40	11
			33		16	16	7	17	22	13	21	26	16	9	14
			27		22	14	11	10	21	5	15	13	9	11	18
			14		12	28	8	14	16	18	17	18	8	9	23
			24		22	46	8	10	29	25	10	26	10	21	16
			32		24	17	4	19	29	16	15	20	8	9	21
			25		15	36	6	8	21	12	12	15	8	13	11
			23		17	2	17	12	20	15	11	30	9	7	20
			22		16	21	11	20	18	20	19	26	3	12	22
			19		21	20	8	14	18	10	18	14	14	8	19
			30		15	13	10	21	9	14	14	17	9	13	11
			19		12	8	5	14	26	11	15	22	11	38	8
			31		19	19	9	18	13	12	16	20	6	12	24
			28		20	34	5	18	24	13	18	23	5	3	18
			13		15	16	11	13	26	15	14	23	8	12	20
			24		14	16	4	18	23	16	16	20	8	13	19
			15		22	4	8	22	19	14	13	23	13	22	14
			25		13	26	9	19	27	12	14	22	34	10	8
			15		15	13	8	9	25	15	11	27	8	9	22
			25		20	19	15	16	25	17	20	16	13	15	23
			27		16	39	4	18	23	8	14	22	9	18	23
			28		21	13	12	14	7	5	9	21	9	19	26
			24		15	16	15	20	10	9	13	15	9	15	12
			20		14	43	13	17	26	6	11	16	11	2	3
			18		19	33	8	9	23	13	16	18	5	9	21
			33		18	34	13	10	14	2	16	16	5	6	23
			22		32	30	8	20	36	17	7	20	34	8	8
			21		14	32	10	14	24	12	18	21	11	12	15
			24		16	15	9	11	17	11	17	24	9	23	11
			26		29	26	14	12	29	10	16	19	17	25	23
			20		26	34	11	12	33	5	19	21	5	11	4
			29		18	45	10	20	15	14	16	13	12	13	14
			22		9	38	11	8	17	3	27	21	9	8	16
			29		17	39	6	10	18	5	19	16	15	4	4
			23		16	44	10	15	15	5	12	19	8	12	26
			15		13	45	9	19	22	10	11	18	9	11	16
			19		18	40	12	15	27	14	5	16	11	13	52
			27		38	25	7	20	17	9	6	21	11	11	3
			24		16	15	8	9	12	10	10	12	7	7	16
			23		14	32	4	10	26	8	14	16	12	10	27
			29		23	10	6	9	23	13	15	24	11	11	22
			27		12	49	9	13	26	11	29	13	9	12	32
			25		15	32	8	25	25	5	20	15	10	9	25
			25		18	21	6	16	24	6	18	26	11	10	20
			28		17	50	12	18	17	11	11	20	3	4	30
			24		16	36	8	20	25	10	19	22	8	16	25
			26		21	18	6	11	24	12	9	22	8	13	26
			30		15	11	7	21	10	13	14	21	5	8	28
			15		14	48	5	11	19	11	20	22	10	5	30
			10		20	17	9	20	25	2	17	19	25	17	23
			20		18	40	3	19	20	11	19	7	9	11	22
			31		14	8	3	10	12	14	13	13	9	19	19
			20		19	36	7	13	18	14	22	14	9	20	10
			16		21	7	18	11	17	13	11	20	9	27	16
			25		14	44	5	14	23	4	9	18	12	8	28
			18		19	7	32	13	25	15	14	7	11	16	23
			15		16	17	8	19	35	14	15	11	33	15	10
			23		29	41	10	18	10	15	15	24	7	12	17
			11		5	4	8	16	12	6	16	19	1	20	44
			14		20	47	11	14	24	14	8	18	2	15	18
			26		13	27	4	14	14	11	11	24	2	12	3
			18		21	25	14	17	16	3	19	29	9	14	11
			25		22	13	19	14	12	16	11	11	13	13	15
			30		22	36	14	12	28	15	11	16	9	19	15
			31		15	20	13	17	9	8	23	21	7	13	18
			28		20	42	11	11	21	5	20	24	7	7	20
			23		14	24	7	13	15	17	13	17	10	13	18
			26		20	46	6	15	28	9	15	33	8	10	8
			22		19	55	14	17	19	3	19	16	10	14	18
			12		11	44	6	18	20	16	17	20	16	12	28
			28		15	16	7	14	19	13	7	14	9	12	1
			20		36	40	10	9	12	13	17	14	12	19	16
			21		14	36	7	11	17	36	11	20	6	5	19
			26		19	37	12	14	13	11	22	14	6	16	23
			23		20	31	6	16	20	14	11	9	16	14	22
			32		16	33	6	14	14	13	15	27	4	10	17
			27		18	27	9	11	19	19	12	16	8	9	20
			26		16	23	6	11	17	7	16	27	3	1	44
			27		24	42	5	13	10	12	15	14	13	12	4
			31		21	52	7	19	17	13	10	9	11	7	13
			22		14	47	7	20	30	5	17	20	13	4	21
			14		13	24	8	20	11	15	10	19	14	10	19
			23		15	46	8	14	20	12	13	21	13	12	21
			18		21	18	5	11	6	6	12	14	15	17	14
			12		36	43	7	10	15	13	14	26	16	9	38
			29		19	50	7	14	17	10	21	18	6	16	31
			25		17	41	9	20	18	7	12	3	7	1	20
			18		12	41	5	20	20	17	15	27	17	20	19
			24		14	42	11	18	14	10	18	22	10	17	16
			24		18	60	9	13	6	9	14	19	10	17	12
			31		19	7	15	7	34	14	20	37	3	21	8
			17		13	43	9	12	23	7	7	19	10	15	16
			22		20	32	11	12	35	14	10	15	10	8	23
			25		16	19	12	15	12	5	15	29	10	15	27
			22		10	17	10	19	12	9	18	17	9	6	14
			19		15	6	8	12	25	7	9	17	7	9	17
			26		12	12	7	13	22	13	9	14	15	13	9
			18		9	38	9	15	21	12	11	49	6	12	33
			20		38	42	12	15	16	15	19	14	12	12	19
			31		16	41	23	24	19	10	14	21	9	17	32
			33		14	46	9	16	28	7	15	16	12	7	1
			15		34	43	9	19	28	14	17	18	11	10	40
			20		20	24	15	26	17	9	15	24	3	21	25
			18		21	13	11	14	13	6	11	12	7	13	25
			11		12	14	5	12	21	12	20	17	8	7	13
			25		19	39	11	12	33	5	17	11	4	18	25
			24		16	40	2	18	6	10	16	13	5	17	5
			26		14	23	8	22	22	13	9	25	10	20	21
			22		16	42	7	21	32	15	23	11	9	9	4
			28		26	8	10	19	29	9	21	14	11	9	8
			18		14	41	7	20	8	7	23	21	11	6	22
			23		12	19	7	12	19	6	16	21	4	6	21
			31		13	37	9	14	26	3	12	8	7	14	14
			15		12	18	2	17	9	8	14	9	7	9	25
			16		39	12	9	21	20	15	15	9	5	10	23
			19		19	29	11	17	10	5	19	18	11	11	27
			26		14	45	6	19	35	9	15	24	12	17	24
			30		16	42	13	13	32	10	7	15	5	17	4
			23		13	15	11	14	14	13	11	23	9	14	25
			25		22	29	5	17	43	10	20	20	9	12	26
			31		19	38	6	23	23	6	10	37	9	17	22
			25		15	29	9	20	30	13	18	15	12	11	28
			34		20	48	9	19	29	4	30	24	8	16	26
			18		27	50	9	18	42	6	16	18	8	13	18
			16		25	19	9	10	32	7	12	14	5	18	9
			9		15	34	11	17	12	11	18	14	8	11	19
			33		10	32	11	8	19	11	10	9	10	15	23
			20		18	29	8	12	32	8	14	17	8	17	17
			3		9	45	8	14	23	8	11	11	8	8	18
			21		10	21	12	25	19	11	12	13	33	17	24
			26		22	15	10	20	17	13	10	12	2	19	28
			27		11	40	12	16	43	14	15	20	8	7	23
			34		13	18	12	18	20	3	30	24	5	8	25
			26		13	9	11	22	17	5	11	14	7	13	26
			28		21	17	6	20	23	7	12	12	6	5	28
			28		17	32	18	15	13	5	23	16	9	10	10
			30		18	33	8	23	17	7	11	14	10	0	21
			27		17	39	9	14	35	14	14	15	11	19	15
			20		40	17	10	14	10	11	15	16	9	11	8
			24		24	22	9	11	7	8	13	18	3	11	23
			34		15	7	21	18	18	8	14	26	3	19	23
			33		9	36	8	21	37	7	17	20	2	20	19
			33		21	42	8	12	16	7	9	15	5	8	16
			24		11	24	20	22	25	9	11	13	3	16	1
			19		13	22	7	18	18	15	14	13	7	2	15
			29		16	12	6	21	20	14	21	15	3	13	27
			14		16	50	9	13	20	22	23	16	7	7	20
			23		11	16	11	25	27	9	16	20	12	11	4
			15		21	23	14	14	14	6	11	13	5	16	18
			26		20	17	8	16	19	13	13	11	12	6	6
			25		22	9	11	20	22	13	17	18	9	14	25
			26		14	22	8	12	17	9	16	16	9	10	24
			26		17	15	18	23	20	6	22	10	3	5	12
			32		20	20	10	18	17	9	17	17	8	10	15
			25		14	19	11	17	18	9	15	18	24	10	31
			23		11	23	8	11	18	14	33	19	11	7	17
			26		13	16	22	16	25	10	30	20	14	14	17
			34		15	23	13	15	20	13	15	18	4	11	37
			26		17	17	7	16	25	15	20	15	10	4	26
			16		12	13	11	17	18	14	12	14	10	17	12
			20		21	16	12	9	8	6	13	13	9	10	26
			34		22	31	6	22	19	9	11	13	11	6	22
			24		23	3	6	14	24	9	18	18	13	19	12
			24		12	22	9	24	15	18	12	9	3	17	16
			25		19	18	6	13	23	7	9	17	9	18	40
			25		17	20	5	24	18	13	19	8	9	0	25
			29		16	33	8	22	22	2	28	11	8	20	26
			13		22	25	2	17	21	6	19	21	10	7	27
			24		16	28	10	18	16	24	16	21	8	16	18
			19		18	14	5	13	22	11	11	24	8	7	6
			13		17	19	8	24	15	13	9	15	9	20	32
			16		12	17	8	15	16	13	15	5	10	8	30
			37		14	13	5	19	16	8	36	20	5	18	23
			30		16	19	8	12	23	4	13	15	6	11	14
			34		12	21	6	20	14	15	16	14	17	2	26
			11		25	24	6	17	24	8	11	21	3	1	23
			34		14	11	7	17	21	7	8	19	4	17	14
			33		14	12	9	19	15	13	18	16	9	18	5
			26		16	16	9	16	19	12	13	10	7	12	44
			30		17	26	8	20	17	7	15	17	10	14	24
			14		19	23	18	16	17	13	21	9	12	21	22
			30		32	26	5	24	27	16	15	14	11	15	16
			33		15	19	14	16	20	13	12	17	9	21	9
			25		15	0	13	13	24	5	10	20	7	4	23
			20		25	28	15	18	26	9	12	9	8	14	20
			43		14	15	4	12	15	10	11	8	6	5	21
			15		13	16	12	14	35	2	12	10	10	6	4
			28		16	16	10	20	19	14	11	11	9	10	16
			31		11	4	14	19	20	8	10	24	8	16	20
			10		12	23	8	13	15	8	35	18	2	10	0
			22		20	16	7	13	19	5	7	22	8	9	31
			30		26	18	12	12	19	11	12	11	12	11	18
			21		11	18	12	21	15	12	17	7	8	15	16
			19		27	22	9	20	33	10	21	10	3	21	10
			23		18	20	11	14	15	12	13	9	10	4	18
			16		14	19	8	23	16	10	20	9	11	13	20
			21		13	18	12	15	14	8	19	16	9	22	5
			28		16	14	9	17	18	12	15	9	2	17	15
			15		17	22	6	27	15	13	14	13	4	28	22
			22		13	19	7	20	25	6	13	11	5	16	25
			26		16	15	9	20	18	8	13	13	2	8	5
			25		19	17	12	15	22	12	14	16	10	8	5
			19		19	21	13	9	15	15	36	14	9	13	0
			26		22	22	8	11	20	6	11	12	7	16	23
			33		17	25	4	20	16	12	18	11	10	17	20
			12		19	19	4	20	10	7	15	13	10	15	16
			27		14	22	8	11	19	6	12	21	9	20	20
			30		22	23	9	21	10	14	17	22	9	8	22
			29		19	17	7	14	14	11	11	16	3	9	20
			17		5	40	12	16	21	6	14	18	20	7	13
			30		12	20	8	19	38	5	10	14	4	16	13
			25		20	17	7	25	10	6	12	17	10	18	18
			21		10	20	9	16	23	7	33	18	6	19	18
			25		17	15	5	21	16	10	19	12	9	9	24
			24		16	19	9	14	38	10	25	5	14	10	2
			34		19	20	8	21	8	6	15	14	6	22	19
			24		26	20	5	15	25	6	12	11	7	19	19
			24		14		10	5	8	7	19	18	4	12	13
			14		35		10	22	29	6	18	24	8	16	26
			50		17		11	13	26	9	13	16	6	9	21
			14		17		9	22	24	12	13	35	7	2	21
			11		19		8	20	7	4	16	14	12	24	13
			14		13		12	22	16	12	18	13	13	15	17
			19		19		10	17	21	12	18	16	3	7	22
			19		11		9	13	14	10	16	16	2	7	8
			15		16		5	13	23	16	18	20	9	4	7
			14		18		8	10	16	9	11	21	10	15	22
			13		21		5	15	13	12	13	17	35	18	5
			12		17		4	23	31	7	11	14	8	19	16
			21		27		11	19	21	13	12	22	12	15	21
			17		14		5	15	18	8	14	7	13	7	16
			2		14		5	15	28	11	10	19	11	23	23
			24		15		9	13	36	9	15	12	6	8	8
			22		14		8	14	16	9	11	25	15	15	28
			47		18		31	23	24	16	10	23	5	18	18
			23		8		5	20	18	11	16	16	8	8	15
			12		38		12	12	20	8	9	9	11	17	11
			28		13		10	20	27	14	11	12	11	9	13
			20		9		8	19	22	9	21	24	4	8	26
			23		19		16	21	25	4	12	11	24	8	3
			31		19		6	18	23	9	20	14	16	13	8
			21		30		25	16	23	11	32	25	6	0	16
			21		18		10	16	23	14	18	20	11	11	22
			16		14		12	14	27	13	15	21	9	8	15
			28		21		9	13	25	7	15	14	7	16	19
			15		17		8	17	19	13	19	12	14	10	8
			21		20		9	20	27	10	14	23	5	5	10
			25		20		3	23	22	8	17	21	6	9	32
			25		9		11	14	32	14	13	15	6	13	16
			16		17		9	24	22	10	19	26	8	19	15
			17		13		12	9	31	11	16	15	14	12	13
			23		18		7	15	25	8	16	11	13	10	24
			15		11		4	15	18	9	9	11	10	10	16
			10		25		9	17	23	7	35	23	9	12	22
			14		16		9	13	27	10	31	25	8	11	0
			29		19		13	17	35	13	15	14	1	10	22
			11		13		12	20	24	9	18	23	11	8	15
			22		35		4	17	20	36	14	19	9	16	26
			9		16		12	14	28	14	20	8	10	24	14
			16		22		4	18	30	12	17	13	4	21	17
			11		12		11	17	28	4	14	11	9	19	38
			16		17		8	19	24	10	13	15	14	2	20
			3		14		12	21	22	6	17	14	11	8	14
			18		22		12	16	20	8	12	13	23	20	18
			37		10		8	17	25	11	12	19	4	10	19
			15		22		6	14	26	12	8	14	8	11	10
			10		16		10	15	24	15	19	25	9	8	17
			5		13		10	37	25	8	19	15	10	8	26
			25		21		8	14	24	6	18	5	16	6	16
			22		15		3	17	16	12	15	9	11	10	20
			6		13		11	18	23	9	34	14	8	20	15
			16		8		9	12	18	9	13	17	14	5	20
			17		19		12	18	35	12	11	13	13	3	15
			15		23		11	19	22	10	12	23	8	13	17
			1		16		14	16	26	8	21	20	8	4	19
			23		15		6	18	26	13	13	5	10	11	24
			24		2		9	19	27	11	6	12	12	20	19
			5		16		11	15	38	42	9	20	6	17	15
			18		20		6	10	35	10	22	12	11	22	22
			28		13		8	9	20	12	16	14	6	14	6
			26		15		11	13	26	9	9	15	10	5	13
			29		20		27	12	28	5	13	16	10	12	25
			15		14		12	21	6	12	17	16	11	12	15
			20		25		8	20	33	11	6	14	10	9	16
			7		17		9	15	24	4	12	14	9	7	8
			25		11		8	14	18	16	18	19	8	8	27
			21		15		7	19	25	12	11	21	7	17	17
			18		22		13	14	40	5	30	15	9	10	18
			15		19		15	19	30	13	12	11	3	10	18
			4		25		8	15	18	12	12	15	12	18	17
			14		17		6	26	21	6	16	9	5	12	9
			16		23		10	17	25	8	12	13	3	15	16
			26		33		8	14	26	10	15	23	8	19	15
			35		16		5	19	21	11	14	10	9	7	18
			15		15		6	17	23	16	10	12	10	9	14
			17		20		12	12	21	9	10	8	10	11	8
			35		21		10	20	26	13	17	12	9	13	3
			24		14		6	12	24	12	14	17	32	16	21
			26		20		7	25	26	11	17	22	9	7	15
			21		13		4	17	25	8	10	20	11	16	20
			40		14		12	21	33	10	13	25	4	14	23
			24		16		4	14	27	14	21	24	9	19	16
			24		15		8	17	16	8	11	13	12	6	20
			31		26		7	14	31	7	20	15	9	10	23
			18		18		14	25	22	9	10	9	11	17	20
			24		20		8	18	24	3	14	12	2	14	19
			17		16		7	17	20	9	11	25	14	5	9
			48		14		8	37	22	8	13	15	5	6	17
			35		17		18	17	30	11	16	6	14	19	19
			4		14		8	14	26	9	12	24	14	18	20
			18		13		9	18	22	10	13	11	9	12	23
			21		35		9	20	30	6	10	19	7	18	15
			38		18		7	15	19	6	18	8	10	9	26
			37		12		14	14	20	13	32	14	11	13	26
			17		36		7	16	33	7	13	11	3	0	15
			40		15		12	27	25	10	16	13	8	17	36
			1		20		10	15	22	6	16	10	11	11	19
			18		14		4	19	29	11	18	15	11	12	18
			7		20		7	20	24	13	15	22	10	7	18
			19		21		5	14	27	5	13	8	2	7	17
			17		34		7	16	25	7	21	18	9	15	19
			13		17		2	21	28	12	8	24	10	22	25
			21		16		12	17	26	4	7	19	11	19	27
			17		21		9	15	28	2	17	12	14	19	20
			24		15		4	17	36	7	34	20	2	8	27
			45		36		8	15	26	5	12	18	14	9	26
			20		36		11	22	22	10	12	15	23	3	11
			21		14		9	15	24	28	13	13	11	10	14
			39		13		2	13	25	8	20	13	9	10	9
			33		16		15	17	25	14	10	15	15	10	14
			17		38		4	12	30	14	20	16	11	8	20
			37		22		15	13	16	10	13	13	10	4	17
			32		11		9	14	24	11	11	19	2	18	18
			1		13		13	19	27	10	19	22	12	7	12
			25		22		8	16	21	12	11	18	9	8	18
			23		14		19	18	23	4	13	10	11	13	20
			29		10		9	19	26	9	14	15	9	5	14
			21		24		12	14	24	11	13	13	14	7	25
			17		18		9	15	20	28	13	19	15	17	21
			16		14		8	20	27	10	8	15	5	11	7
			19		14		7	11	26	8	14	9	19	11	15
			2		14		8	23	21	10	11	15	10	9	9
			27		13		10	16	17	9	16	12	4	2	14
			20		14		5	20	29	28	11	20	14	22	21
			34		15		7	24	28	14	18	23	11	16	17
			23		16		11	12	27	9	17	11	9	6	10
			23		13		4	15	29	8	19	14	16	5	11
			6		14		15	20	33	12	13	14	8	5	16
			17		18		13	23	31	14	18	11	11	15	14
			23		14		8	16	17	4	11	20	10	7	20
			17		18		9	33	27	10	15	19	9	14	33
			24		15		6	18	29	9	15	16	15	17	10
			24		11		8	17	25	7	14	9	12	9	19
			33		14		10	16	29	8	11	9	15	11	15
			18		15		7	14	28	9	12	14	13	4	24
			22		13		9	15	25	15	6	15	13	10	25
			7		17		15	17	30	8	13	13	30	7	21
			18		23		9	21	26	13	19	19	10	9	25
			32		14		3	14	26	10	9	21	4	9	3
			18		19		10	13	25	12	11	3	11	8	30
			44		13		7	21	28	10	36	17	6	8	13
			6		21		10	20	25	7	16	19	10	7	13
			16		20		11	10	25	8	18	19	14	12	21
			46		13		10	16	29	7	21	20	8	12	16
			21		50		14	15	27	7	16	27	7	15	18
			19		21		10	16	30	8	13	15	8	9	19
			49		13		6	15	19	6	14	11	6	7	15
			30		13		10	13	26	13	18	21	14	18	18
			23		22		11	18	32	11	35	9	13	15	9
			22		15		8	13	22	15	20	23	9	17	14
			18		14		12	23	26	9	12	16	12		17
			13		10		5	16	15	9	9	19	7		9
			20		12		9	19	19	13	11	16	9		17
			20		25		6	23	20	8	16	13	7		0
			3		15		14	16	27	16	13	25	15		2
			16		14		9	17	22	13	12	15	7		16
			29		15		9	20	28	6	11	23	9		2
			31		22		9	16	23	10	11	7	14		17
			13		25		7	25	23	13	14	24	6		11
			23		22		6	22	19	12	32	13	12		18
			17		13		6	13	37	10	21	17	11		19
			14		13		13	19	28	11	16	10	9		12
			13		14		10	23	26	12	14	15	2		16
			16		25		6	15	25	9	13	24	10		20
			22		11		9	14	23	7	15	25	10		21
			24		20		11	13	27	8	7	20	9		15
			18		11		8	19	22	7	13	26	6		22
			23		15		7	12	18	11	10	20	6		25
			40		15		6	16	23	12	17	16	7		23
			25		18		13	17	27	12	12	14	11		17
			10		16		12	11	27	8	21	18	11		23
			17		14		6	24	20	5	20	29	11		17
			21		20		6	21	24	14	10	14	10		20
			35		16		7	16	24	10	16	13	12		22
			12		19		8	18	29	3	32	23	12		20
			18		9		11	20	23	11	9	15	8		29
			20		17		13	16	27	19	13	19	9		22
			18		13		9	14	14	7	9	12	9		23
			10		8		12	19	23	11	33	14	11		21
			1		37		16	18	16	2	17	12	13		9
			24		18		3	21	20	16	14	12	8		15
			9		13		15	16	19	10	7	24	12		21
			2		13		9	18	22	12	11	9	12		19
			22		10		12	11	24	6	6	16	0		20
			18		26		10	37	22	14	20	22	9		19
			5		11		5	25	35	8	12	16	8		20
			22		15		10	23	26	12	15	25	8		10
			15		13		9	17	31	7	16	16	7		19
			21		11		7	30	16	6	11	10	11		26
			20		20		10	22	23	14	13	22	7		21
			33		18		10	13	17	15	24	16	5		24
			26		25		10	13	22	13	9	21	10		16
			25		16		9	16	27	10	19	25	5		9
			26		16		12	11	18	26	10	10	6		26
			40		22		11	13	19	7	17	24	8		19
			15		17		14	13	24	10	9	17	13		23
			16		13		12	18	22	12	12	15	9		19
			9		19		14	14	29	10	12	0	6		22
			19		17		6	14	21	6	15	13	7		17
			37		13		7	24	27	0	11	17	14		29
			25		17		4	14	27	7	12	21	9		18
			12		13		9	19	18	7	11	16	10		8
			29		12		8	15	20	9	8	17	12		20
			19		17		11	15	36	7	20	14	12		16
			64		14		6	20	26	11	16	21	8		17
			32		7		10	19	19	9	11	17	7		3
			17		13		10	17	25	0	11	14	6		20
			18		25		10	22	26	12	17	11	20		20
			24		22		11	20	22	11	10	9	1		14
			23		21		17	14	25	9	23	11	9		12
			21		19		7	16	37	11	16	20	12		9
			15		19		9	16	27	8	17	17	11		19
			6		21		13	17	23	12	10	13	4		19
			23		19		7	18	25	11	13	20	14		15
			28		17		11	14	26	6	15	15	9		1
			28		17		5	16	25	8	19	17	13		31
			13		14		9	18	28	13	18	14	12		1
			27		18		11	24	18	6	9	16	11		26
			37		10		8	16	29	9	10	27	5		8
			4		36		29	18	21	9	10	18	12		14
			14		11		3	11	19	12	7	11	14		28
			19		17		12	17	23	11	11	18	9		27
			26		21		7	19	27	11	23	16	7		26
			17		14		10	14	35	12	13	19	8		22
			19		12		9	25	28	9	14	24	12		24
			14		15		13	20	23	13	11	21	7		15
			23		16		10	16	16	12	13	19	10		7
			11		17		7	14	22	9	12	14	9		23
			18		16		5	20	20	9	20	18	9		20
			23		20		9	33	32	12	9	17	8		11
			9		14		7	8	32	9	13	24	8		27
			23		7		7	16	31	15	19	17	6		15
			28		16		3	19	19	13	21	16	10		20
			14		19		14	20	32	8	11	21	9		11
			35		16		9	19	33	2	18	13	12		18
			25		18		8	22	27	4	12	25	4		17
			24		25		11	18	26	9	31	12	11		22
			13		21		8	19	29	27	15	20	12		15
			28		15		2	19	30	14	7	22	8		15
			17		20		8	17	6	11	13	12	10		14
			18		19		7	20	18	7	17	19	12		26
			28		11		10	20	25	9	16	6	10		13
			18		13		8	14	23	7	12	11	10		19
			19		22		6	16	21	9	33	7	6		19
			43		20		5	13	31	31	12	13	9		37
			13		7		8	35	22	15	14	21	2		25
			19		24		10	16	28	11	12	27	17		2
			22		25		11	20	21	5	12	27	9		8
			16		21		4	20	38	9	10	28	7		0
			17		15		7	23	25	10	16	9	8		15
			26		14		8	15	24	12	14	18	9		20
			21		13		13	26	15	8	12	20	9		18
			20		10		8	17	26	11	8	22	8		0
			24		13		10	15	33	7	19	20	11		22
			22		15		2	15	28	13	14	25	11		17
			21		16		10	15	31	14	16	14	6		0
			15		14		7	14	17	5	19	9	11		17
			20		14		13	15	30	22	12	19	12		16
			26		14		11	19	27	10	16	19	14		18
			19		17		4	19	20	12	12	18	14		16
			23		16		6	24	18	14	37	6	10		12
			30		23		8	16	3	14	15	21	6		22
			30		30		10	13	23	13	11	24	10		12
			20		19		8	13	20	9	19	15	11		15
			24		19		5	13	27	13	7	15	4		16
			22		11		22	15	26	7	5	27	3		16
			14		14		9	21	26	8	9	24	6		18
			23		20		8	21	19	13	16	23	6		16
			19		22		7	9	32	12	11	31	9		11
			34		18		7	21	26	12	23	24	19		16
			13		23		9	10	25	12	8	20	7		20
			22		36		11	18	20	6	8	16	3		26
			21		13		10	15	22	6	7	14	6		22
			26		13		8	22	20	11	7	27	9		17
			0		10		5	18	29	4	10	12	0		13
			31		13		8	22	38	4	11	20	8		11
			24		14		5	18	18	10	22	13	4		21
			27		25		15	16	23	13	15	16	11		16
			18		20		7	14	6	14	28	22	4		28
			14		14		6	11	20	15	13	14	11		26
			16		9		8	20	31	8	16	13	8		21
			33		11		7	22	25	9	16	14	7		17
			30		23		6	14	27	7	14	20	12		5
			22		20		8	19	25	19	20	10	10		13
			14		26		9	13	5	11	19	15	10		22
			24		12		7	19	8	11	17	15	4		10
			17		17		5	18	7	8	26	18	11		24
			21		14		7	19	28	11	15	18	11		26
			23		21		11	16	28	8	12	16	9		21
			24		37		8	15	39	10	16	23	8		15
			16		15		9	16	39	11	16	18	9		21
			23		17		9	15	25	13	16	20	15		17
			31		12		11	19	38	12	17	22	10		21
			16		14		6	18	21	10	11	19	7		20
			24		12		2	21	31	8	29	18	8		16
			15		21		10	21	23	5	25	17	9		27
			20		25		5	24	26	6	20	18	9		16
			36		32		9	13	29	7	15	25	8		19
			21		2		8	16	24	10	23	7	5		14
			30		32		10	13	16	8	12	8	11		11
			35		37		3	17	26	9	25	17	4		18
			40		10		9	19	25	11	18	22	9		26
			22		9		9	21	21	10	10	24	8		19
			15		15		11	17	2	11	13	21	11		23
			42		12		12	17	32	9	16	15	8		28
			42		11		10	13	36	9	12	26	8		19
			20		16		33	11	42	13	13	27	6		32
			16		24		8	13	20	15	28	16	9		24
			27		10		7	19	18	12	16	15	9		13
			12		10		7	24	29	8	9	31	10		6
			26		17		3	20	23	11	14	26	7		24
			29		8		7	21	28	11	7	19	13		19
			24		9		5	15	30	6	18	8	6		21
			19		10		11	36	27	8	6	34	38		0
			16		28		7	21	20	10	17	19	11		27
			8		11		6	29	27	12	17	28	1		4
			4		10		14	14	21	23	18	17	8		13
			18		8		8	6	27	9	17	21	11		23
			18		8		5	18	22	6	24	26	10		18
			28		8		8	21	15	8	14	14	9		9
			34		12		7	11	24	15	17	12	10		28
			30		11		7	12	9	11	24	12	6		24
			21		11		9	22	37	6	21	27	10		20
			17		18		10	14	18	10	26	23	13		28
			28		13		9	15	26	11	11	16	10		14
			18		31		7	20	38	4	15	12	6		15
			25		11		11	16	29	12	15	13	8		22
			30		13		14	12	23	10	8	16	8		14
			30		16		6	21	27	12	16	17	13		18
			17		19		11	12	17	5	14	19	8		25
			30		8		10	19	21	7	21	36	9		24
			17		11		4	13	11	5	13	15	12		20
			27		2		14	18	25	13	20	12	13		19
			32		6		6	19	25	12	14	13	5		6
			15		10		10	34	16	14	17	13	5		18
			21		8		15	16	24	8	9	13	12		17
			20		40		9	18	25	3	16	15	10		52
			25		8		10	20	27	13	16	22	9		19
			22		9		9	15	32	5	17	10	11		16
			25		9		5	18	25	11	16	34	7		22
			26		10		7	23	29	9	14	21	12		23
			26		10		9	24	16	6	16	19	7		1
			24		4		9	25	33	10	7	21	9		26
			19		11		10	15	25	7	17	28	9		19
			20		11		9	21	27	4	17	15	2		15
			16		18		9	27	29	22	17	19	8		30
			15		20		11	17	24	10	17	27	16		15
			24		8		10	16	25	11	15	15	13		9
			20		8		7	20	31	7	25	68	7		15
			8		22		3	12	25	5	10	9	10		17
			1		7		9	23	20	9	15	35	8		20
			14		9		17	12	17	53	18	19	5		17
			13		15		10	20	21	10	11	18	10		16
			4		10		6	23	26	11	12	14	4		15
			28		9		5	25	4	8	8	4	10		1
			15		13		11	19	21	10	16	27	10		15
			20		16		9	20	26	9	15	12	8		19
			32		16		7	19	31	17	15	16	1		15
			21		8		12	21	22	5	18	29	11		20
			17		13		6	17	19	1	14	31	3		38
			25		9		12	15	24	9	17	8	15		18
			22		3		7	14	20	10	14	18	9		15
			28		4		12	23	23	17	12	24	9		23
			22		10		9	13	28	12	31	14	9		15
			16		16		7	21	30	9	12	9	6		19
			23		12		7	14	18	8	20	26	7		19
			16		15		7	17	25	11	9	11	10		28
			26		15		15	19	32	3	12	36	7		16
			17		23		4	19	20	14	15	11	11		24
			21		11		8	15	17	4	11	14	11		17
			13		10		5	28	24	11	14	19	12		20
			11		9		8	19	21	12	11	15	11		16
			17		12		10	21	26	9	12	19	6		8
			22		8		13	14	25	11	16	26	6		16
			22		4		15	14	26	5	19	1	11		17
			26		13		9	7	20	11	12	27	3		11
			26		9		8	19	33	11	16	19	10		17
			5		6		7	17	49	9	13	22	9		18
			40		7		9	14	24	8	12	13	3		22
			21		16		7	13	28	8	17	18	6		22
			26		12		8	19	28	11	19	7	10		16
			28		12		8	17	20	12	16	16	12		25
			21		22		11	17	29	12	14	14	11		17
			23		19		9	20	21	7	4	25	14		14
			19		19		15	17	24	6	12	10	6		17
			15		20		10	26	14	7	13	15	7		24
			25		12		10	20	22	3	14	27	16		21
			15		8		3	21	33	5	4	12	14		21
			20		10		8	18	7	11	15	21	5		15
			20		17		7	26	16	11	6	19	12		24
			33		6		8	20	20	12	27	21	2		17
			22		15		10	20	26	12	10	30	10		15
			14		8		8	23	6	10	13	24	20		15
			23		13		3	25	15	16	16	24	7		21
			26		7		10	15	26	12	12	26	8		13
			21		9		10	13	57	11	11	2	8		28
			23		16		8	18	20	9	17	19	6		24
			29		8		15	12	22	6	6	6	8		4
			17		11		12	20	22	8	10	25	48		17
			18		8		14	12	22	13	15	12	9		26
			24		10		8	21	30	10	14	21	2		22
			20		10		10	19	23	9	17	17	10		20
			27		10		14	21	22	9	13	17	9		10
			16		9		11	12	26	11	10	14	2		25
			24		2		6	16	23	6	10	20	6		23
			14		11		6	17	18	13	11	32	12		8
			3		19		9	20	36	12	9	31	15		21
			13		8		9	16	24	9	6	15	5		18
			24		38		9	19	13	11	17	19	7		23
			20		20		9	7	24	4	14	14	15		19
			15		17		8	17	24	10	16	27	5		16
			12		10		10	21	15	19	14	21	10		18
			26		14		10	23	25	8	7	15	11		14
			30		15		8	15	22	9	15	29	9		20
			28		21		8	18	14	14	16	9	10		8
			25		2		11	19	24	8	18	10	16		9
			22		6		11	9	14	8	10	15	7		7
			14		23		11	20	20	10	10	21	10		16
			16		10		11	15	16	5	21	67	11		19
			34		11		13	19	24	11	18	24	12		8
			19		4		8	22	28	6	9	18	12		20
			28		16		10	11	34	12	25	24	14		19
			21		7		9	19	24	10	15	24	8		22
			15		8		10	18	21	11	13	29	8		28
			34		16		9	18	22	15	14	19	8		13
			12		10		8	20	33	17	12	17	7		0
			28		9		13	13	26	13	19	19	15		23
			17		13		8	18	26	9	10	17	8		11
			17		16		19	17	24	11	13	13	15		18
			26		11		9	17	27	9	9	22	9		14
			20		10		10	21	23	7	13	18	6		23
			18		18		5	16	14	10	16	16	9		24
			16		10		7	10	16	3	13	18	7		1
			12		19		8	34	21	3	10	21	8		18
			25		10		5	15	24	9	16	17	4		22
			8		11		9	27	18	16	11	19	8		23
			22		9		10	20	19	8	8	24	6		11
			18		11		10	19	7	7	19	32	13		28
			34		9		2	17	24	7	14	25	10		22
			17		12		14	33	22	13	8	19	7		13
			16		15		5	25	22	7	15	19	4		21
			38		14		7	14	30	23	14	22	12		18
			29		5		4	28	25	24	8	28	14		12
			30		6		11	11	25	10	25	26	3		13
			23		10		8	16	24	3	16	13	8		23
			11		15		9	23	16	21	21	19	10		24
			28		13		12	15	22	10	11	17	6		39
			21		15		7	17	17	7	13	21	1		8
			15		10		16	14	17	10	16	26	5		21
			16		19		6	23	8	12	10	12	8		23
			21		18		8	16	33	8	15	11	7		17
			17		10		10	19	14	10	25	26	10		21
			24		14		11	16	19	12	10	15	14		15
			18		9		12	27	15	10	16	17	13		22
			16		9		16	18	21	9	26	19			17
			20		13		10	18	31	11	15	14			18
			25		19		18	13	19	8	16	18			8
			21		9		6	27	21	10	13	21			18
			19		17		9	20	6	9	17	19			9
			26		17		12	17	22	10	9	9			30
			22		10		9	24	20	10	19	26			9
			18		10		12	18	13	11	34	23			17
			21		9		7	15	12	9	20	23			20
			15		11		12	22	10	7	7	25			23
			1		6		8	21	16	9	16	26			17
			31		22		6	27	25	15	13	14			21
			24		8		13	21	16	10	7	14			21
			14		1		13	17	28	13	13	18			3
			32		11		18	11	29	9	16	22			19
			22		11		15	17	24	9	7	15			9
			22		12		9	17	24	5	16	31			19
			24		1		10	18	32	13	17	33			8
			22		4		6	17	23	8	19	13			2
			23		20		7	21	30	2	15	27			31
			18		23		12	11	20	10	12	22			10
			25		11		9	16	17	8	19	20			21
			8		12		6	19	16	11	14	19			22
			18		13		7	20	32	9	16	18			9
			13		21		11	20	24	6	4	13			24
			16		10		12	21	21	8	19	29			13
			12		17		5	27	50	13	11	14			12
			21		6		9	17	30	15	13	29			22
			16		11		16	18	26	14	26	27			0
			24		9		10	17	29	30	14	15			30
			24		16		15	13	25	7	18	29			25
			22		13		10	19	5	10	15	33			28
			20		10		6	16	21	7	19	10			24
			17		20		17	18	19	14	14	19			22
			21		7		8	21	29	14	18	27			14
			31		18		10	23	25	3	16	17			18
			15		21		12	20	14	8	13	12			17
			25		11		6	18	24	9	15	25			18
			30		10		15	24	30	12	14	16			31
			12		18		12	24	16	8	15	0			15
			29		21		12	15	17	7	9	22			27
			18		9		8	13	10	9	17	22			9
			27		7		14	17	21	12	25	15			10
			23		4		11	15	18	10	14	25			17
			22		7		7	21	2	10	17	24			18
			16		17		7	13	9	12	14	24			6
			26		7		8	17	28	8	12	23			12
			26		9		11	12	9	15	11	16			21
			30		7		9	20	33	11	18	27			7
			23		17		6	25	43	10	14	2			16
			18		7		8	15	22	14	15	20			5
			26		11		14	17	17	7	15	20			18
			8		9		10	16	20	8	12	19			10
			1		12		14	21	29	8	12	21			16
			17		9		14	16	20	13	19	18			16
			28		17		7	23	25	10	16	23			14
			22		21		15	17	10	16	13	20			21
			17		6		11	17	22	13	20	34			1
			24		8		6	14	13	7	18	27			16
			29		13		11	16	29	13	15	15			20
			21		10		15	21	9		14	18			8
			26		9		7	21	31		25	19			17
			12		11		11	24	13		27	21			16
			30		20		15	18	29		11	16			30
			23		9		11	6	25		14	24			22
			28		11		6	17	17		14	37			22
			24		12		9	18	22		17	31			17
			23		9		11	11	17		12	14			29
			27		13		9	19	2		12	17			16
			19		16		9	13	32		15	19			13
			19		9		13	16	22		27	15			20
			17		13		9	18	7		23	32			22
			14		17		11	25	28		21	11			28
			18		12		8	15	24		16	15			14
			17		21		3	17	31		16	21			15
			18		3		10	24	14		15	3			15
			24		6		12	15	12		26	26			1
			18		6		11	17	8		18	8			5
			19		15		10	17	20		21	15			32
			27		22		14	21	21		13	26			23
			20		6		6	19	22		7	19			21
			26		20		15	20	22		11	21			22
			24		14		13	18	14		14	20			11
			29		15		12	16	23		3	17			18
			26		15		10	16	15		15	18			7
			18		34		7	16	16		6	21			19
			9		10		7	16	18		20	15			15
			29		8		11	20	14		15	18			13
			24		11		9	12	26		13	14			15
			22		9		16	14	29		19	12			21
			20		12		10	27	16		18	27			14
			24		12		14	11	34		21	17			13
			32		8		18	18	24		15	29			22
			30		22		14	21	18		18	20			19
			22		20		11	14			14	17			24
			24		10		8	19			10	15			12
			27		8		8	21			16	18			17
			14		11		21	17			19	18			22
			27		8		15	14			12	16			16
			25		10		10	17			8	11			18
			33		7		13	22			28	17			23
			17		22		8	21			11	36			18
			21		18		11	28			17	12			17
			29		9		9	14			12	27			22
			22		9		12	14			12	31			21
			23		16		12	17			15	19			20
			16		9		16	17			16	4			38
			16		13		8	16			7	4			16
			23		10		29	15			32	16			14
			16		8		13	17			13	32			18
			19		17		6	22			17	21			11
			22		18		10	24			4	36			24
			23		42		13	18			8	19			13
			26		23		10	17			16	31			27
			25		14		9	21			13	16			15
			20		16		10	17			15	15			13
			24		23		14	17			10	21			30
			32		15		11	14			14	27			19
			20		3		15	10			9	25			17
			33		16		15	21			15	14			30
			13		12		12	18			11	30			23
			23		33		7	21			16	26			24
			19		15		15	18			16	21			16
			26		16		18	20			17	19			17
			29		11		13	16			16	16			14
			16		10		7	16			12	24			23
			20		28		8	13			9	20			26
			8		19		7	14			15	19			12
			25		11		8	25			18	20			14
			27		18		11	21			12	25			14
			25		10		9	11			13	15			9
			26		12		9	21			16	15			28
			35		10		17	26			12	20			21
			25		5		10	20			11	22			20
			15		6		15	16			14	16			26
			19		6		6	19			19	13			12
			27		12		8	18			18	15			15
			21		12		17	17			19	13			17
			30		5		16	19			17	31			14
			30		8		12	20			11	17			14
			21		5		15	19			10	22			15
			21		13		12	14			16	20			10
			20		7		9	13			18	19			14
			20		12		14	19			15	20			14
			30		5		6	16			18	28			14
			17		8		9	10			17	23			13
			24		7		14	17			16	10			24
			22		11		11	14			17	14			15
			24		6		8	20			17	24			13
			28		9		12	20			18	17			22
			20		13		11	18			18	23			15
			29		10		14	19			11	15			18
			23		11		12	14			12	17			20
			18		8		8	22			15	14			17
			21		8		11	15			17	14			17
			14		8		10	20			12	31			13
			38		12		10	26			18	8			19
			17		5		9	21			17	17			8
			19		9		8	21			23	17			22
			17		11		10	21			15	21			30
			20		9		9	17			8	35			25
			23		19		5	16			10	12			28
			24		9		14	19			15	20			15
			23		6		11	10			5	20			30
			9		5		12	13			23	35			12
			27		9		10	19			17	27			13
			19		12		10	19			4	30			8
			24		12		8	14			15	19			21
			20		12		7	14			12	14			26
			22		9		12	20			16	19			18
			23		13		15	14			7	20			25
			23		12		12	14			15	32			29
			23		11		6	24			12	14			18
			18		9		20	23			12	21			22
			24		9		12	17			17	15			16
			26		6		8	16			9	31			14
			21		12		7	19			13	5			9
			18		7		9	17			13	20			18
			24		10		14	24			8	16			17
			16		9		7	18			8	10			25
			28		7		8	19			14	26			9
			20		7		10	16			10	20			12
			26		6		13	13			11	18			14
			27		26		6	24			15	27			26
			17		9		5	15			18	15			20
			18		9		8	21			16	17			15
			18		13		13	23			17	10			8
			16		10		10	15			18	3			13
			19		14		13	17			17	13			14
			19		7		10	21			15	16			20
			17		11		21	14			17	18			20
			20		10		10	26			13	28			21
			12		10		16	14			18	24			19
			28		13		10	16			19	13			17
			17		13		5	19			13	18			17
			23		10		18	22			29	30			25
			21		8		11	42			17	3			14
			51		11		3	18			20	16			16
			15		7		8	16			25	17			24
			9		9		8	8			13	26			28
			31		7		7	28			20	18			28
			20		13		9	18			17	19			7
			15		6		8	18			16	20			0
			17		9		10	16			15	8			16
			22		6		6	19			12	29			9
			23		11		10	23			16	13			18
			11		10		8	12			15	22			22
			23		9		10	26			18	17			11
			22		13		11	19			11	13			19
			29		10		10	14			16	11			31
			23		5		11	18			12	16			16
			21		8		6	19			17	19			15
			20		5		12	26			8	22			37
			25		12		16	20			12	33			21
			21		11		40	16			10	36			29
			22		9		9	17			4	26			1
			29		8		24	17			18	9			27
			22		7		15	17			16	19			23
			0		11		11	14			15	30			16
			25		11		15	14			12	34			15
			28		9		11	15			15	14			20
			20		7		11	27			15	26			18
			21		11		19	23			20	20			18
			22		10		12	21			19	16			11
			23		9		9	16			11	10			25
			9		9		8	11			17	12			21
			17		9		8	27			10	26			17
			13		11		7	23			18	26			19
			23		8		10	24			6	32			19
			24		7		6	18			13	3			19
			21		7		11	13			18	16			15
			18		10		8	16			11	3			25
			16		10		36	19			7	21			26
			28		6		8	17			15	22			16
			25		6		8	16			16	16			25
			32		6		4	18			15	14			13
			32		10		9	14			16	24			46
			25		8		11	17			17	17			17
			25		9		15	17			3	24			22
			37		11		11	15			19	12			20
			17		6		14	19			11	27			27
			25		6		10	22			11	19			9
			22		6		12	20			18	27			8
			24		6		9	21			15	2			17
			19		11		12	25			25	21			19
			14		7		16	16			18	21			17
			33		8		9	22			14	18			19
			24		11		13	20			15	28			24
			25		12		10	20			25	31			29
			23		5		12	13			11	28			20
			23		7		8	15			19	14			19
			24		7		13	26			17	22			12
			11		4		9	24			9	26			2
			18		10		9	23			14	19			16
			26		7		9	12			6	18			29
			21		14		7	20			21	18			24
			22		7		9	15			17	20			14
			31		9		12	24			12	18			4
			21		11		13	21			27	71			26
			25		10		25	28			12	8			31
			19		11		14	21			18	17			16
			25		4		12	16			15	23			22
			21		7		13	16			18	36			15
			21		11		10	27			17	16			19
			10		15		14	19			11	14			29
			22		10		13	15			11	31			25
			17		7		11	21			5	20			16
			26		9		12	18			12	14			29
			26		9		13	24			17	15			13
			23		5		11	16			11	16			11
			19		9		18	16			23	16			19
			20		9		17	27			14	11			28
			14		4		11	17			15	25			16
			22		10		12	20			21	18			12
			16		9		11	16			17	13			12
			14		30		12	17			24	30			12
			21		1		16	21			9	16			18
			21		10		10	13			14	19			19
			19		6		11	21			6	23			17
			20		10		9	13			15	15			2
			16		9		11	26			12	22			13
			26		7		15	12			12	14			23
			0		10		8	22			17	15			23
			39		9		13	19			20	16			9
			31		2		10	21			14	19			17
			15		7		7	17			14	21			25
			22		10		9	15			7	37			16
			3		9		10	16			12	21			25
			5		6		9	36			14	9			5
			9		10		10	23			12	11			15
			3		10		9	16			29	21			23
			21		9		13	20			15	14			23
			46		9		13	30			7	18			21
			25		11		9	24			17	13			13
			29		12		0	15			15	36			12
			23		5		14	25			15	17			10
			17		7		30	11			16	0			20
			2		14		9	20			15	18			26
			44		12		15	17			13	16			18
			17		10		9	15			34	21			9
			0		13		14	23			17	19			20
			43		6		12	16			16	16			2
			19		11		12	26			16	20			21
			18		7		11	15			15	28			12
			26		7		12	21			11	22			28
			0		13		7	16			4	30			23
			22		12		14	18			16	13			19
			0		14		21	20			21	27			19
			23		9		7	13			14	2			18
			3		6		8	14			11	1			15
			12		13		20	14			24	13			2
			2		6		14	16			12	1			10
			57		11		7	17			10	71			26
			15		46		6	17			17	16			28
			33		12		11	21			11	20			17
					8		12	23			12	31			19
					6		13	30			19	24			25
					11		12	26			17	9			8
					10		49	22			17	15			31
					7		15	24			18	23			22
					12		9	21			19	17			8
					6		9	16			11	14			26
					11		12	15			15	16			20
					11		8	18			15	16			9
					9		9	17			13	26			8
					7		6	19			15	18			36
					8		5	18			14	34			23
					1		13	14			16	28			30
					7		12	16			14	19			24
					6		11	18			16	22			21
					10		9	22			24	13			14
					17		15	15			6	10			12
					42		19	27			19	29			10
					8		10	13			17	16			16
					10		5	14			16	33			6
					1		9	27			6	27			18
					6		13	12			15	14			0
					6		12	20			15	14			15
					11		9	14			11	16			11
					11		12	19			15	13			14
					9		28	25			16	30			14
					5		11	13			13	19			31
					10		7	18			11	24			17
					10		11	18			10	14			9
					12		16	17			18	15			12
					10		9	21			11	27			11
					10		12	16			6	16			17
					8		15	15			23	20			6
					6		7	13			4	17
					6		11	15			4	16
					9		11	27			16	19
					9		12	23			7	12
					4		12	28			16	11
					13		12	17			14	30
					13		9	11			17	30
					12		10	10			18	16
					11		7	19			23	18
					11		19	22			17	27
					4		9	21			20	25
					15		12	23			15	36
					4		12	15			23	27
					14		12	28			16	22
					10		10	17			15	29
					11		13	14			16	15
					5		9	13			16	19
					8		13	12			37	15
					10		8	16			20	16
					11		7	27			18	16
					4		10	16			12	14
					9		10	15			9	15
					6		13	18			15	13
					1		7	5			18	17
					6		7	25			14	7
					9		8	22			11	12
					7		16	22			13	20
					10		8	21			15	22
					6		9	19			18	13
					7		8	11			13	16
					10		11	18			13	11
					10		13	15			17	15
					10		16	10			13	17
					7		7	18			16	25
					9		10	23			25	17
					9		9	25			18	14
					6		8	14			10	23
					6		18	14			13	16
					10		9	18			13	15
					9		11	16			4	21
					12		8	21			15	15
					6		15	28			17	13
					9		5	16			8	21
					8		10	24			16	27
					1		8	21			12	17
					11		7	22			14	25
					7		17	26			15	21
					8		17	17			13	30
					12		11	18			15	25
					9		13	24			16	36
					6		12	20			11	13
					9		9	14			17	22
					9		22	19			17	29
					8		26	24			8	25
					10		7	20			10	32
					9		12	18			15	29
					10		8	21			18	33
					16		16	14			6	35
					6		12	18			17	20
					7		12	20			16	27
					9		12	21			12	13
					12		5	15			15	31
					9		12	16			16	26
					7		9	18			12	18
					9		16	27			20	13
					4		11	18			13	14
					13		15	21			12	30
					11		25	21			13	26
					14		16	15			15	18
					8		6	16			13	10
					10		5	17			14	12
					6		6	12			13	20
					11		7	19			16	22
					11		14	15			8	9
					8		14	16			12	25
					10		22	23			17	17
					10		15	16			9	17
					5		17	17			16	13
					4		15	18			11	15
					5		21	16			11	28
					8		18	15			14	14
					9		8	21			16	23
					13		5	24			6	14
					12		11	16			16	28
					7		13	19			16	27
					5		6	20			11	21
					20		7	15			5	19
					11		12	22			22	2
					7		10	22			10	37
					12		6	26			15	31
					8		6	19			19	25
					5		16	14			11	21
					12		10	24			14	16
					14		11	17			10	15
					6		12	23			18	21
					10		17	17			11	28
					4		10	21			13	30
					8		9	14			14	26
					12		10	21			18	25
					6		11	19			13	18
					9		14	23			11	19
					7		8	13			15	11
					9		11	26			27	14
					12		7	14			11	32
					11		7	17			28	20
					9		16	23			24	27
					6		12	24			30	14
					5		6	18			13	30
					10		9	17			18	30
					9		12	15			15	15
					8		14	18			15	20
[truncated: 3,427 more rows]
[truncated: 16 more columns]
